# Supplementary material for: Association between serum uric acid and triglyceride-glucose index in children and adolescents with short stature
Source: Sci Rep. 2023 Aug 21;13:13594. doi: 10.1038/s41598-023-40972-2 (PMC10442343; doi:10.1038/s41598-023-40972-2)
Supplement: Supplementary file 1 — Supplementary Information. [file 41598_2023_40972_MOESM1_ESM.xlsx]

## Sheet: Sheet4
label	gender	age	height	weight	BMI	htsds	tanner stage	birth weight	birth length	igf1sds	IGF_1	SBP	DBP	Cr	BUN	UA	TG	FBG	TC	HDL	LDL	TYG
1000135681	1	7.7589	112	19	15.1467	-3.27273	1	50	3.5	-2.56114	51.9	95	68	39	2.7		0.5	4.6	4.28	1.65	2.6	7.51476
1000335554	2	7.22192	107.8	13	11.1868	-2.88235	1			-2.43056	75.75	90	55	27.3	3.4		0.88	5	3.79	1.62	2	8.16345
1000615083	1	9.78082	121.2	24	16.3383	-3.06452	1	48	2.5	-1.81048	109	110	57	37.9	3.6	2.94118	0.96	4	2.76	0.78	1.49	8.02732
1000619514	1	12.3315	131	26.5	15.442	-3.19481	2		2.8	-0.27543	272	90	60	37.2	4.3	NA	0.17	5.7	3.5	1.28	1.55	6.65036
1000730270	1	5.67671	99.9	14	14.028	-3.28889	1	50	3.7	NA		100	55	24.7	3.4	3.40672	0.92	4.3	3	1.13	1.3	8.05708
1000779986	2	6.14521	103.6	18	16.7708	-2.82609	1	50	3.1	-0.450728	125	90	55	28.3	4.56	NA	1.32	4.5	3.39	1.22	1.8	8.46356
1000787644	1	6.91781	112.5	19	15.0123	-2.2549	1	50	3	NA		80	60	30.2	4.1	NA	0.52	4.8	2.86	1.24	1.4	7.59654
1000853918	1	16.1205	139.8	31	15.8616	-5.12903	2	50	4.9	-0.931305	221.32	105	60	46.6	6.1	5.2437	0.58	3.8	3.61	1.51	1.7	7.47212
1000863367	2	16.9753	136.7	36	19.2648	-4.33333	2	50	2.8	-1.56939	215	106	70	42.7	4.4	3.68908	0.44	5.4	5.62	1.44	3.5	7.54726
1000887195	1	10.7178	128.1	25	15.235	-2.23077	1	50	3	-0.648866	213	102	52	36.1	5.9	2.68908	0.85	4.1	3.51	1.04	1.94	7.93031
1000922214	2	14.4329	146	39	18.2961	-2.43636	2		3	-2.69857	158	110	80	35.5	4.37	NA	0.46	4.7	3.39	1.26	1.7	7.45288
1000956340	1	13.3753	146	39	18.2961	-2.26667	1		3	0.681952	395.66	120	70			NA						NA
1000962564	1	13.8548	149.9	43	19.1366	-2.22222	1	52	3.1	0.606844	384	131	66	53	3.7	NA	2.03	5.24	4.23	1.32	2.25	9.0462
1000984586	1	15.6712	157.5	54.5	21.9703	-2.14286	2		3.6	0.828868	396	110	70	47.7	4	NA		4.8				NA
1001005728	2	7.09041	111.5	18	14.4785	-2.15686	1	57	2.9	NA				28.8	5.32	4.19832	0.65	4.2	2.7	1.14	1.2	7.68615
1001143309	1	13.2438	142.5	33	16.2512	-2.17949	1	50	3	-0.989865	215	98	63	60.5	5.3	4.95798	0.63	5.1	3.64	1.42	1.89	7.84905
1001151059	1	10.6767	127.5	30.5	18.762	-2.32308	2	50	3.2	-0.803699	200	100	73	38	5.1	3.93277	1.19	4.2	3.08	0.66	1.76	8.29088
1001158092	1	8.6411	120	22	15.2778	-2.22807	1		4	-1.19106	123.28	105	60	26.9	4.3	NA	0.65	4.6	3.62	1.7	1.6	7.77712
1001182963	1	16.8384	155.5	37	15.3017	-2.7541	2	50	3.6	-0.288095	278.15	110	75	41.1	4.2	7.07395	0.64	4.3	3	1.3	1.4	7.69417
1001241208	1	18.3123	136.4	30	16.1247	-6.05	2		2.5	NA		90	60	35.7	3.6	NA	0.65	4.8	3	1.28	1.4	7.81968
1001338946	1	12.1644	123.6	23	15.0554	-3.77333	1	50	3.3	-1.56963	156	100	70	41.6	5.4	NA	0.63	5.1	4.37	1.63	2.16	7.84905
1001343247	2	9.6	104.1	17	15.6873	-5.39344	1	50	2.65	-2.92561	114	90	62	23.5	4.4	NA						NA
1001367943	1	8	116.2	19	14.0715	-2.50909	1		2.2	-1.61293	87	93	64	32	5.5	4.77311	0.51	5.2	5.18	1.91	2.61	7.65716
1001446207	1	6.44932	109.4	19.5	16.293	-2.30612	1	50	3.3	-1.21918	79.2	99	61	36.7	4.2	3.59664	0.66	4	2.91	1.37	1.32	7.65262
1001468445	1	11.7616	134	32	17.8213	-2.38667	1	50	3.05	NA		96	62	38.4	4.6	4.78151	1.35	4	3.98	1.23	2	8.36824
1001700187	1	11.0411	130.5	36.5	21.4325	-2.17647	1		2.2	NA		118	70			NA	0.83	5.08	4.77	1.41	3.1	8.12083
1001752228	1	9.72877	124	22.5	14.6332	-2.27869	1	50	4	-1.10319	152	99	66	32.9	4.3	3.76471	0.63	5	4.98	1.94	2.48	7.82925
1001768550	1	7.3726	115.5	17.5	13.1182	-2.18868	1		3	-0.683716	112	89	56	31.5	6.1	5.78151	0.48	4.5	3.27	1.47	1.51	7.45195
1001833744	2	13.5918	144.2	39.5	18.9962	-2.31034	2			-0.57964	290.31	110	65	39.1	5.2	NA	0.46	4.5	2.44	0.16	2.01	7.40939
1001916603	2	6.52603	107.3	17	14.7655	-2.46939	1	50	2.75	-2.11994	85.2	100	60	33.8	2.5	3.69748	1.27	4.6	4.1	1.16	2.48	8.44692
1001923528	1	5.84932	106	18	16.0199	-2.48936	1	50	3.5	-1.35009	74.9	85	50	35.5	4.9	NA	0.63	8.8	3.31	1.39	1.6	8.39456
1001924952	1	10.4247	120.3	36.5	25.221	-3.43077	1		3.45	-1.73948	113	120	76	46.6	4.4	4.69412	0.78	5.1	4.7	2	2.22	8.06263
1001925446	1	13.674	140.3	51	25.9092	-3.02667	2		2.5	NA		120	70	32.2	4.3	9.33613	0.86	4.1	4.05	1.28	2.5	7.94201
1001958104	1	11.6877	130.9	41.5	24.2197	-2.5	1		3.3	-2.82302	75	115	65	54	4.72	NA	0.28	4.7	3.95	1.43	2.39	6.95644
1001964893	1	9.23836	118.5	30	21.3641	-2.91379	1	52	4.5	-3.53826	28.4	97	67	35.7	5.4	5.61345	1.07	4.8	4.25	1.04	2.53	8.31812
1002042294	1	12.074	136.6	29.5	15.8096	-2.04	1	60	3.2	-1.90979	131	92	46	39.3	2.2	3.81345	1.43	5.3	3.28	0.82	1.66	8.70723
1002080813	1	14.9562	156.5	48	19.598	-2.04615	2	55	3.25	NA		120	60	64.9	5.3	7.0958	1.04	4.9	3.63	1.74	1.5	8.3103
1002118414	1	17.7644	143.8	49.5	23.938	-4.81667	2		3.6	1.46128	458	106	60	41.7	4.8	NA	0.67	4.9	3.62	1.19	2	7.8706
1002148018	1	13.3233	137.5	29	15.3388	-3.4	1	45	2.35	-1.50302	171	107	62	33.3	6.7	6.50252	0.41	4.9	3.67	1.6	1.5	7.37948
1002151454	1	9.64384	114.4	29	22.1588	-3.85246	1		3.9	NA		105	61	40.1	5.4	5.0958	0.86	4.4	4.73	1.47	2.7	8.01263
1002153727	1	11.3753	113.5	17.5	13.5846	-4.98571	1		3.1	NA		90	54	27.8	4.7	NA	0.45	3.6	3.62	1.36	2.1	7.16427
1002223918	2	5.30959	103.5	17	15.8697	-2.22222	1	50	3.4	-1.48217	70	99	63	31.9	3.2	4.23529	0.89	4.1	3.09	0.97	1.8	7.9763
1002239683	1	14.8877	154.5	40	16.7573	-2.35385	2		3	0.859936	405	125	60	52.3	3.5	3.98319	0.6	5.2	3.53	1.46	1.97	7.81968
1002301901	1	8.71781	110	17	14.0496	-3.98246	1		3.75	NA		100	60	26.7	5.1	NA	1.07	5.1	4.14	1.58	2.2	8.37875
1002302395	2	13.5863	139.4	36.5	18.7831	-3.13793	2		2	2.235	671	115	77	45.9	4.9	4.97479	0.62	4.3	3.42	1.41	1.71	7.66243
1002343413	1	18.0356	159.3	60	23.6439	-2.23333	2		4.1	-1.56978	171	114	68	54.7	5	5.22689	1.31	5	3.98	1.18	2.19	8.56131
1002351822	1	5.81096	105.2	15.5	14.0056	-2.65957	1		2.8	-2.33516	45.88	94	60	21.2	4.9	NA	0.6	4.4	4.49	1.81	2.5	7.65262
1002352120	2	11.674	135.1	31	16.9844	-2.21212	2	45	2.4	0.306626	383	104	58	41.4	5.8	7.12605	0.68	4.5	4.93	1.39	3.19	8.20026
1002353883	2	4.51507	98	14	14.5773	-2.07143	1	50	3.3	-2.77332	39.1	104	59	28.6	2.8	3.41849	0.41	4.7	3.86	1.42	2.2	7.33781
1002442435	1	4.89589	100.7	16.5	16.2714	-2.40909	1		3.3	-1.76119	50.3	85	55	41.2	3.9	3.63361	0.97	5.6	3.98	0.81	2.59	8.37415
1002467213	1	12.2877	116.7	19	13.9512	-5.05195	1	50	2.7	-1.77	141	100	60	25	3.7	NA	0.55	3.8	3.6	1.33	2	7.41901
1002521938	1	11.8438	136.8	31	16.5649	-2.01333	1		3.5	-1.02231	201	99	51	51.9	5.1	6.23529	0.79	5.2	4.53	1.21	2.98	8.09478
1002539974	1	13.9342	149.5	45	20.134	-2.27778	2	51	3.95	0.0829164	324	109	52	55.1	5.8	5.4958	0.49	4.1	3.25	1.11	1.96	7.37948
1002576383	1	14.8466	154	44	18.5529	-2.43077	2		3.3	2.69638	654	110	63	57.3	5.4	5.05882	0.51	5.3	3.97	1.49	1.73	7.67621
1002586448	1	16.1479	139	45	23.2907	-5.25806	2		3	0.741096	386	110	70	46.8	4.2	NA	1.05	7.5	3.7	1.42	1.9	8.74554
1002600972	1	4.12877	93.6	14	15.98	-2.56098	1	50	3.1	-1.68534	40.2	86	50	212.6	3.14	NA	0.96	4.5	5.47	2.04	3.2	8.1451
1002614930	1	14.5671	147.5	34	15.6277	-3.04412	2			-1.61052	168	100	70	38.7	5.42	NA	0.38	4.7	3.92	1.72	2	7.26182
1002617669	1	10.0959	105.6	15.5	13.8996	-5.58065	1	50	3.4	NA		80	40	37.9	8.2	5.98655	0.81		3.69	1.72	1.6	NA
1002649436	2	13.389	138.6	31	16.1375	-3.27586	2		3.3	-1.02363	257	100	70	30.9	4.28	7.19328	0.69	5.2	4.29	1.28	2.5	8.95944
1002651866	1	11.8521	132.3	27.5	15.7113	-2.61333	1	50	3.75	-2.3891	99.6	104	67	38.9	5.3	5.15966	0.47	4.6	5.17	1.76	2.83	7.45288
1002695781	1	12.3699	139	34.2	17.7009	-2.15584	2	50	3	-2.67113	83.2	114	70	44.3	3.14	3.8958		4.9				NA
1002696323	2	12.537	129	37.5	22.5347	-4.12903	1		3.25	-2.90576	148	90	65	34.3	4.64	NA	0.49	1.9	4.52	1.87	2.5	6.61035
1002697634	1	13.6411	133.2	34	19.1633	-3.97333	1	50	3.5	-3.72421	45.4	120	80	30.5	2.76	3.14286	0.26	4.3	1.39	0.19	0.5	6.79339
1002706037	1	17.3397	136.2	26.5	14.2854	-5.91803	2			-3.26804	71.3	105	60	32.4	5	6.64706	0.62	2.7	3.65	1.64	1.8	7.19706
1002706119	1	17.0849	136	28.5	15.4087	-5.95082	2	48	3.2	-1.38517	185	100	60	46.7	3.5	NA	0.35	5.6	3.54	1.23	2.1	7.35479
1002707974	1	13.7342	121	20	13.6603	-5.6	1	50	2.7	NA		100	68	41	5.55	NA	0.45	5	4.62	2.3		7.49278
1002717254	1	13.6685	147.5	45	20.6837	-2.06667	2			0.00927464	316	116	60	47.6	4.2	NA	0.63		3.17	0.92	2.02	NA
1002722914	1	4.03836	95.1	13	14.3742	-2.19512	1		2.95	-2.06435	30.8	88	50	23.6	4.9	4.36975	0.75	5	3.63	1.28	1.92	8.0036
1002723836	1	7.67671	115.5	21	15.7418	-2.18868	1	50	2.8	0.769338	210	110	75	31.6	5.58	7.43529	0.58	4.3	3.63	1.4	2.1	7.59573
1002731216	2	10.3452	123.6	31	20.292	-3.03077	2		3	NA		120	76	39.3	5.2	4.32941	0.59	4.7	4.45	1.98	1.9	7.70178
1002741586	1	16.3288	140	35	17.8571	-5.2623	2	50	3.1	-4.24584	33.5	106	55	37.3	6.37	NA		5				NA
1002747287	2	15.8548	132.3	29	16.5683	-5.14815	2			-2.68256	159	105	65	46.7	4.1	NA	0.44	4.6	3.25	1.38	1.7	7.38692
1002747318	1	10.3616	124.4	25	16.1547	-2.8	1	50	2.7	-2.49229	74.2	106	55	34.4	3.04	NA		5.1				NA
1002754113	1	12.5151	135.5	32	17.429	-2.61039	2		2.7	-1.30915	187	100	70	36.6	4.09	NA	0.63	4.2	4.54	1.26	3	7.6549
1002763831	2	12.0959	131.5		NA	-3.26562	2	50	2.8	-2.01311	187	95	60	39.7	3.71	NA	0.46	4.1	4.42	1.7	2.4	7.3163
1002767809	1	16.4301	138	27.5	14.4402	-5.59016	2		3	NA		105	60	36.1	5.3	NA	0.6	4.8	3.3	1.38	1.7	7.73964
1002772879	1	15.0658	143.5	49.5	24.0382	-4.04615	2	51	3.5	NA				31.2	4.9	NA	0.72	4.3	4.44	1.41	2.7	7.81196
1002791911	1	16.7507	156.7	33.5	13.6429	-2.55738	2	50	3.6	-0.920244	222	90	60	45.6	5.7	3.50084	0.46	5.6	4.59	1.56	2.4	7.62808
1002794090	1	6.0411	108	19	16.2894	-2.06383	1	53	3.1	-0.409838	108	90	58	23.9	5.32	NA	0.42	4.3	3.96	2.05	1.7	7.27296
1002797119	2	9.48219	121.5	25	16.9351	-2.54098	1		3.1	-1.50349	158	106	65	32.3	5.99	NA	0.38	4.7	4.54	2.01	2.4	7.26182
1002814962	1	13.5534	145	37	17.5981	-2.4	2			-0.598692	254	105	70			NA	0.73	4	3.39	1.31	1.7	7.75343
1002821876	2	11.4082	134	27.5	15.3152	-2.37879	1	45	3.5	NA		95	60	38.8	3.06	5.87227	0.45	2.9	2.42	1.47	0.85	6.94805
1002832997	1	4.98356	101.6	16	15.5	-2.20455	1	50	3.8	-2.8047	25	80	50	31.4	5.1	NA	0.51	5.3	5.14	1.22	2.56	7.67621
1002835530	1	13.3068	143.5	37	17.9679	-2.6	1		3.75	NA		120	70	36.5	4.3	2.89916	0.46	4.1	3.32	1.37	1.6	7.3163
1002835773	1	6.44932	105.5	17.5	15.7229	-3.10204	1		3.9	1.61729	196	90	60			NA	0.99		3.74	1.27	2	NA
1002835848	1	5.38904	101.5	15	14.5599	-2.93333	1	40	3	-0.731141	81.9	105	55	29.9	4.68	6.08067	0.46	4.2	4.22	1.67	2.3	7.3404
1002838802	1	13.3616	143	40	19.5609	-2.66667	2		3.65	-1.68066	157	100	70	44.7	5.58	4.44202	0.77	5.3	3.8	1.72	1.6	8.08819
1002845835	1	14.5616	149	49	22.0711	-2.82353	2		4	-2.22237	126	108	70	33.3	4.47	NA	1.18	4.7	4.12	1.06	2.5	8.39492
1002846826	1	5.1726	97	16.5	17.5364	-3.25	1		2.3	4.33274	318	80	50	23.2	4.94	3.87731	0.87	5	3.42	1.09	1.9	8.15202
1002849198	1	12.4849	135.8	30	16.2675	-2.57143	2		3.4	-3.94966	27.8	105	70	44.7	6.12	5.36471	0.65	4.1	3.96	1.5	2.2	7.66205
1002853359	1	15.5589	154	34	14.3363	-2.69841	2			NA		110	60	34.2	3.9	NA	0.89	4.7	3.49	1.25	1.4	8.11287
1002857308	1	8.49041	119.6	21	14.681	-2.29825	1	50	3.4	0.0126518	165.7	95	64	33.7	3.7	4.89916	0.93	4.5	4.69	1.3	2.9	8.11335
1002859643	1	5.40274	105	16	14.5125	-2.15556	1		4	-0.815194	79.09	100	70	21.3	3.7	NA	0.68	4.6	3.52	1.29	1.9	7.82224
1002859703	1	17.6219	141.5	33	16.4817	-5.2	2		3.2	NA		110	70	29.2	3.6	NA	0.42	5.2	3.47	0.95	2.1	7.463
1002861106	2	5.63562	100.5	15	14.8511	-2.88889	1		3.3	NA		80	50	27.1	3.3	NA	0.58		5.15	1.76	3.3	NA
1002862211	1	7.77808	109.6	17.5	14.5686	-3.70909	1		3.2	-1.35387	98	100	56	28.2	3.7	3.02521	0.63	4.4	3.37	1.27	1.99	7.70142
1002870106	1	14.0274	148	47	21.4573	-2.48611	2	56	3.1	NA		110	76	38.6	3.6	NA	1.03	3.6	5.03	1.27	3.7	7.99234
1002873182	1	14.263	125.5	23.5	14.9204	-6.27941	2		3	NA		100	60	45.9	5.2	NA	1.09	4	3.98	1.1	2.2	8.15432
1002888061	2	8.90411	117.8	32	23.06	-2.81034	1		2.5	NA		100	70	32.3	2.7	4.99328	0.47	4.3	4.51	1.53	2.6	7.38544
1002890223	2	9.06301	95.7	13	14.1945	-6.62069	1	50	2.7	NA		95	60	20.9	3.5	NA	1.27	4.2	4.99	1.9	2.9	8.35595
1002891740	1	11.1452	127	32	19.84	-2.69118	2			NA		110	65	28.6	4	3.4605	0.87	3.9	3.76	1.17	2.1	7.90356
1002892065	1	14.4356	142.7	32.5	15.9601	-3.75	2			NA		110	77	41.8	4.6	NA		4.7				NA
1002893076	1	3.36712	85.5	9	12.3115	-3.87179	1	50	3.2	-1.94389	25	102	55	22.9	5.2	6.78992	0.41	5.1	3.35	1.19	1.89	7.41949
1002900054	1	16.4192	135.5	32	17.429	-6	2		3.5	NA		112	70	41.2	4.6	NA	1.01	4.6	4.07	1.51	2.1	8.21785
1002909219	1	16.1726	146	46.5	21.8146	-4.12903	2	50	4.3	NA		112	75	43.8	2.9	NA	0.55	5	3.35	1.19	1.8	7.69345
1002909350	2	6.01918	105.3	16.5	14.8808	-2.45652	1	52	4.05	-0.897137	106	92	50	38.3	6	3.98319	0.67	4.2	3.37	1.28	1.94	7.71645
1002910027	2	9.07671	122	30	20.1559	-2.08621	1	54	3.2	NA		102	70	28.8	4.7	3.31261	0.61	3.9	4.04	1.67	2.2	7.54853
1002910451	2	14.7397	124.5	22	14.1933	-6.34545	2	50	2.6	NA		95	65	33.3	3.6	NA	0.69	4.9	3.71	1.41	2.2	7.90002
1002915574	1	13.8274	150	49	21.7778	-2.20833	1		3	NA		98	66	39.5	4.2	NA	1.13	5.8	3.09	1.24	1.4	8.56192
1002918027	2	13.4192	135	30.5	16.7353	-3.89655	1		2.7	NA		117	75	35.7	3.6	NA	0.8	5.1	2.95	1.1	1.3	8.08794
1002922883	2	7.32877	114.9	17	12.8768	-2.05769	1	50	2.9	-1.1691	121	96	51	45.1	4.7	4.77311	0.68	4.3	7.29	1.24	5.64	7.7548
1002927714	1	17.074	152	49	21.2084	-3.32787	2		2.9	NA		90	60	36.6	5.2	4.1042	0.61	4.9	3.29	1.56	1.6	7.77678
1002931814	1	12.4986	122	21	14.1091	-4.36364	2	50	2.7	NA		90	60	245.1	3.7	3.51933	0.89	4.4	3.32	1.2	1.8	8.04692
1002932349	1	16.6384	138	29	15.2279	-5.59016	2		3.25	NA		86	64	47	3.4	NA	0.58	4	2.92	1.21	1.4	7.52341
1002933005	1	13.4329	116.2	20	14.8121	-6.24	1		4	NA		90	60	30.1	3.6	3.04874	0.64	3.8	3.24	1.57	1.4	7.57056
1002938410	2	6.15616	102.5	16	15.229	-3.06522	1	50	2.5	NA		100	65	25.1	4.5	NA	0.4	4.1	4.48	1.62	0.4	7.17654
1002952406	1	8.93151	121.4	23	15.606	-2.41379	1	50	3.35	NA		90	60	30.9	3.5	NA	0.64	4.4	4.37	1.6	2.4	7.71716
1002955085	1	10.3315	125	25	16	-2.70769	1	50	3.4	-3.83304	25	90	60	39	3.6	4.87563	1.02	4	3.31	1.55	1.6	8.08794
1002966042	2	7.83836	104	15	13.8683	-4.53704	1			-2.0833	108	95	65	24	5.42	NA	0.5	3.8	3.39	1	2.2	7.3237
1002968784	2	11.0027	131	28	16.3161	-2.32836	1			-1.96968	177	95	60	36.5	5.8	NA	0.4	4.2	3.88	1.65	2.2	7.20064
1002998280	1	13.0137	134	42	23.3905	-3.26923	1		1.85	-1.46596	174	125	69	33.8	3.3	5.02521	2.18	4.4	6.82	1.22	4.92	8.94278
1002999954	1	18.7753	146.8	39	18.0972	-4.31667	2	50	2.5	NA		110	70	58	6	7.68235	1.73	4.7	3.4	0.9	1.5	8.77753
1003006707	1	5.68767	104.7	15	13.6835	-2.22222	1	50	2.95	NA		105	60	26.3	4.7	4.4	0.54	4.6	2.98	1.35	1.4	7.59172
1003011150	1	13.7288	139	34	17.5974	-3.2	2		2.6	NA		110	60	49.6	4.4	NA	0.64	4.4	3.27	1.41	1.7	7.71716
1003012804	1	15.0082	154.6	49	20.5011	-2.33846	2	56	4.5	-0.762615	237	133	74	39.6	4.8	3.86555		4.7				NA
1003013946	2	5.39726	102.8	14.5	13.7209	-2.37778	1	50	2.75	-0.289248	113	92	49	33.5	5.5	4.36975	0.44		3.7	1.55	1.84	NA
1003014906	1	11.2795	117	19	13.8798	-4.48571	1		3.3	NA		100	60	30.8	6.1	NA	0.56	4.5	3.63	1.3	2	7.6061
1003025993	2	14.9699	130.8	36.5	21.3342	-5.27273	2	50	3.05	NA		102	68	36.7	4.4	NA	2.16	5.3	4.48	0.98	2.8	9.11966
1003028330	1	14.6329	136.8	40	21.3741	-4.61765	2	50	3.8	-1.29748	192	90	60	48.7	4.5	5.13445	0.38	5	4.17	1.56	2	7.3237
1003030355	1	9.07397	97.7	15	15.7146	-6.5	1	50	3.1	-1.29804	117.6	108	70	28.1	6	NA	0.7	4.4	4.8	1.79	3	7.80678
1003030845	2	8.82466	120.4	54.5	37.5962	-2.36207	1	50	3	-0.404634	230.1	105	60	34.2	6.3	5.72605						NA
1003031008	1	6.08219	106	14	12.46	-2.48936	1	48	2.9	-1.82407	60.19	98	60			NA		5				NA
1003033373	1	14.3507	139.1	35	18.089	-4.27941	2		3.3	-0.739108	240.7	120	80	40.1	5.3	NA	0.67	4	3.58	2.11	1.3	7.66766
1003043378	1	4.98082	101.4	16	15.5612	-2.25	1		2.75	0.253079	117.71	90	55	27.3	4.6	NA	1.21	5.1	4.13	1.58	2	8.50171
1003044335	2	15.7644	125.5	22.5	14.2855	-6.40741	2			-4.48038	97.11	100	60	35.3	4	NA	0.62	4	3.7	1.61	2	7.5901
1003045335	1	9.17534	98.5	13.5	13.9143	-6.36207	1	50	3.2	NA		105	60	22.5	3.3	NA	0.78	4.7	3.78	1.08	2.4	7.98095
1003048913	1	15.9096	150	51	22.6667	-3.48387	2	39	2.25	NA		120	60	30.4	6.1	NA	0.64	5.3	4.39	1.29	3	7.90327
1003050720	1	13.9726	146.4	35.5	16.5633	-2.70833	1		3	-1.12199	206.36	110	75	46.4	9.7	NA	0.72	5.1	3.1	1.22	1.7	7.98258
1003053707	1	8.33699	119.3	20.5	14.4037	-2.35088	1	50	3.2	-1.07291	110.6	80	60	30.9	4.2	3.18151	1.11	4.7	3.66	1	2.3	8.33377
1003053709	2	12.1753	139.4	30	15.4382	-2.03125	1		3.25	-2.17529	177.98	90	60	30.5	4.1	5.12605	1.04	4.2	3.29	1.87	1.2	7.15615
1003056242	1	13.6356	145.2	32	15.1781	-2.37333	1		3.35	-2.29163	118.65	115	85	48.3	3.6	NA	0.9		3.96	1.67	2	NA
1003070024	2	9.55342	124.1	25	16.2329	-2.11475	1	50	3.4	-0.939634	220.86	100	65	36.7	4.2	3.39664	0.49	4.1	3.38	1.4	1.5	7.37948
1003070284	2	12.4904	138	32	16.8032	-2.67742	1	49	3.1	NA		108	68	32.2	4.1	NA	1.43	4.5	4.3	1.5	2	8.5436
1003073683	1	15.674	148.5	29	13.1506	-3.57143	2			-0.662987	244.47	102	58	41.3	4.1	NA	1.24		3.98	1.22	2.4	NA
1003077878	1	5.92055	105.5	17	15.2737	-2.59574	1			NA		80	50	27.6		NA	0.57	3.4	3.11	1.28	1.6	7.3435
1003080121	1	16.4712	137.2	33	17.531	-5.72131	2	50	3.1	NA		105	60	36.1	5.8	4.82353	0.52		2.53	1.67	0.8	NA
1003082214	1	17.5726	140.8	32	16.1415	-5.31667	2			-1.12742	203.67	100	70	35.1	7.5	NA	1.11	5.2	3.99	1.39	2.2	8.43486
1003082222	2	14.4603	120.2	23	15.9191	-7.12727	2			NA		90	60	28.8	3.3	NA		4.6				NA
1003088286	2	17.6877	138.5	36.5	19.028	-4	2			NA		105	60	31.6	2.8	NA	0.56	5.2	3.51	1.41	1.7	7.75069
1003088897	1	12.7479	121.5	19	12.8707	-4.42857	1	50	3	-3.01702	71.61	94	60	27	4.4	NA	0.9	5.6	3.46	1.33	1.8	8.29925
1003089255	1	13.589	142.5	34	16.7436	-2.73333	2	50	3.3	NA		100	65	35.4	3.2	NA	0.77	5.2	3.42	1.08	1.9	8.06914
1003089943	1	11.7452	131	22	12.8198	-2.48571	1	50	2.55	-2.61876	86.13	105	75	42.1	6.4	1.61345	0.53	4.2	5.06	2.1	2.4	7.48205
1003091172	1	12.9288	137.9	30	15.7758	-2.76923	2	50	3.4	NA		90	60	26.2	3.6	NA	0.55	5	3.96	1.86	2	7.69345
1003095839	2	18.8466	141.4	37	18.5056	-3.46296	2		1.9	NA		105	60	33.8	4.6	NA		5				NA
1003095852	1	16.7562	145.3	49	23.2095	-4.42623	2		3	NA		110	70	42.6	3.7	6.1563	0.94	3.6	3.94	0.93	2.6	7.9009
1003097399	1	16.7068	140.3	29.5	14.9867	-5.21311	2		3.1	NA		105	75	35.1	3.4	4.48235	0.88	6.7	3.39	1.06	2	8.45612
1003097731	1	13.3589	139	34	17.5974	-3.2	2	50	3.7	NA		100	70	38.6	4.1	NA	1.39	5	3.19	1.17	1.7	8.62059
1003098151	1	8.78082	120	22.5	15.625	-2.65517	1	50	3.5	NA		90	60	30.3	3.8	NA	0.47	5.2		1.46	1.7	7.57548
1003098152	2	10.5096	103.5	18.5	17.2699	-6.12308	1		3.9	NA		85	60	26	3.5	NA	0.6	5.2	3.25	1.26	1.9	7.81968
1003110094	2	5.89863	103	18	16.9667	-2.95652	1			-3.02916	45.1	108	78			NA	0.47	4.1	3.61	1.37	1.9	7.33781
1003110329	1	9.53151	109.6	18	14.9848	-4.63934	1	52	3.15	-3.2037	44.9	102	60	29	5.1	3.81176	0.47	4.6	4.4	1.63	2.6	7.45288
1003112303	2	7.67123	114	18	13.8504	-2.23077	1		3	NA		90	60	41	6	5.2521	0.77	4.4	4.55	1.37	2.6	7.90209
1003121185	2	11.9945	131.7	22	12.6839	-3.23438	1			-5.51102	65.62	105	70			NA	0.63		3.72	1.46	2	NA
1003122321	1	13.7425	147.3	45.5	20.9704	-2.09333	2	50	3.45	-1.23214	197	117	50	45.1	7.3	6.15126	1.38	5.4	3.94	1.15	2.31	8.69033
1003127494	1	5.30137	103.4	15.5	14.4974	-2.51111	1	50	3	-1.83058	48.4	101	81	29	6.1	5.56303	0.64	3	4.1	1.34	2.56	7.33417
1003143800	1	8.43562	118.3	23.5	16.7918	-2.52632	1		3.75	-2.75032	45.89	92	52	35.7	2.8	3.49412	0.63	4.9	3.72	1.9	1.5	7.80905
1003147934	1	9.32329	121.8	31.5	21.2332	-2.63934	1		5.5	-0.323364	174	96	70	41	3.4	3.43025	1.11	4.7	7.54	1.38	5.32	8.33377
1003153754	1	13.2822	131	30	17.4815	-4.26667	2	52	2.5	-0.210417	292.06	105	70	43.8	5.2	NA	0.47	4.3	3.98	1.84	1.8	7.38544
1003156311	2	14.5808	133.6	35	19.609	-4.69091	2		3	NA		110	70	26.3	4	5.0521	0.62		3.81	1.47	2	NA
1003159059	2	8.79726	121.5	22	14.9029	-2.17241	1	42	3.3	-0.862849	196.81	95	65	34.2	4.6	NA	0.94	4.7	3.69	1.5	2	8.16753
1003162781	1	12.589	139.3	33	17.0064	-2.11688	2	50		NA		90	66	46.6	5.6	5.64706	0.47	4.3	3.05	1.29	1.3	7.38544
1003165870	2	12.9808	143.9	33.5	16.1779	-2.06667	1	50	2.95	NA		110	70	30.3	3.4	NA	1.19	4.8	3.41	1.05	2	8.42442
1003166101	1	10.0877	126.4	25.5	15.9605	-2.22581	1		3.4	-1.79528	109.85	110	70	39.3	6.2	NA	0.55	5	2.83	1.56	1	7.69345
1003166616	2	10.7836	132.7	34	19.308	-2.07463	2	50	2.4	1.49495	541.03	110	75	37.5	4.8	NA	0.82	4	2.62	1.17	1.2	7.86969
1003166931	1	13.3945	145.2	33	15.6524	-2.37333	2		2.75	-1.38404	180.73	110	70	37.9	3.5	NA	0.69	4.5	3.43	1.43	1.8	7.81486
1003167095	2	18.0603	146	33.5	15.7159	-2.61111	2	50	3.5	NA		100	60	41.7	4.2	NA	0.73	5	3.68	1.3	2.2	7.97657
1003167356	2	11.7918	139.5	32	16.4438	-2.01562	2		2.35	NA		110	60	35	3.6	5.67563	0.63	4.6	4.55	2.3	2.2	7.74587
1003167916	2	8.89589	120	20	13.8889	-2.43103	1		2.8	-1.28767	170.16	90	60	22.2	5.1	NA	0.73	4.2	3.41	1.32	2	7.80222
1003167955	1	14.6822	145.1	37	17.5738	-3.39706	2	50	3.75	-1.13117	205.45	120	82	43.9	4.2	4.19664	0.91	4.4	3.41	1.02	1.8	8.06914
1003169123	1	13.789	149.2	36	16.172	-2.31944	2	50	3	0.273777	345.23	120	80	36.4	5.52	NA	0.9	5	3.27	1.32	1.9	8.18592
1003169290	2	11.7233	133	36	20.3516	-2.5303	1		3.1	-2.02857	186.12	100	70	37.4	5.1	NA	0.54	4.6	3.94	1.65	2.1	7.59172
1003173099	1	7.13973	110.5	17	13.9227	-2.64706	1			-2.75189	41.02	96	60	28.7	3.7	NA	0.68	4.4	2.95	1.12	1.5	7.77779
1003177661	1	13.4932	142.7	38	18.661	-2.70667	2	45	3.2	NA		120	84	53	5.3	3.77143	0.78	4.5	5.19	2.18	3	7.93746
1003179060	1	13.5233	142	28.5	14.1341	-2.8	2	56	2.5	-1.08783	209.31	98	60	41.7	4.8	3.61176	1.11	5.6	3.4	1.02	1.7	8.50897
1003179992	1	5.82466	104.2	18.5	17.0387	-2.87234	1	50	2.7	-0.489475	105	110	67	40.3	6.7	4.35294	0.77	4.8	3.15	1.16	1.81	7.9891
1003179995	1	4.29315	95.3	13	14.3139	-2.95238	1		2.4	0.125621	97.6	91	55	31.7	6.1	3.73109	0.53	5.1	4.89	1.75	2.64	7.67621
1003183454	2	6.03562	91	13	15.6986	-5.56522	1		3	NA		90	60	24.3	4.69	4.42521	1.05	3.7	4.48	1.26	2.9	8.03897
1003195567	2	9.16164	121.7	28.5	19.2426	-2.13793	1		2.5	NA		105	70	25.7	4.7	NA	0.73	4.8	4.04	1.82	2	7.93575
1003196986	1	13.3479	134.6	28.1	15.5102	-3.78667	2		3	-0.811924	231.5	120	70	37.9	4.2	NA	1.3	5.1	4.26	1.59	2.1	8.57345
1003199410	1	9.11781	119	23.5	16.5949	-2.82759	1		3.5	NA		106	75	25.8	4.5	5.74622	0.62	6.7	3.49	0.23	2.1	8.10592
1003201894	1	6.69315	110.7	19.5	15.9125	-2.04082	1	50	2.75	-2.20931	56.65	95	60	35.6	6.7	5.21345	0.4	5	3.16	1.34	1.7	7.37499
1003210576	2	11.4164	133.2	30.5	17.1906	-2.5	1		3.1	NA		105	70	32.2	4.8	NA	0.84	4.7	3.36	1.43	1.6	8.05506
1003225509	2	9.55616	123	22	14.5416	-2.29508	1	45	2.1	-1.64475	174.64	108	70	37.7	4.6	4.1042	0.29	2.3	2.78	1.02	1.5	6.27688
1003226987	2	8.23562	113.7	19.5	15.0839	-2.74074	1	50	3	-2.62135	88.94	105	65	34.1	3.7	3.87731	0.7	4.5	4.28	1.57	2.5	7.82925
1003228720	1	11.8	132.4	32	18.2547	-2.6	1	50	3.3	0.211632	324.32	90	60	43.3	5.7	NA	0.51	5.5	4.99	2.09	2.8	7.71325
1003244915	1	11.2493	122.3	24	16.0457	-3.38235	1		2.25	-0.672369	211	110	90	33.9	2.6	NA	0.98	4.6	3.86	1.19	2	8.1877
1003257152	1	5.8	106.5	20	17.6332	-2.38298	1	52	3.8	-1.33532	75.38	100	55	33.4	4.2	NA	1.58	4.9	3.63	0.87	2.3	8.72851
1003260120	1	11.8027	134.4	34.5	19.0994	-2.33333	2		3.4	-1.36664	172	107	50	43.1	5	3.35294	0.68	4.5	3.84	1.56	1.8	7.80026
1003270653	2	11.4932	133	26.5	14.9811	-2.5303	2		3.5	-1.36074	215	83	50	40.5	3.4	5.42857	0.78	3.6	3.47	1.65	2.11	7.71432
1003293512	1	13.2548	146.1	38	17.8026	-2.25333	2	47	2.8	-1.50302	171	113	62	38	4.9	4.44538	0.77	4.4	3.51	1.17	1.7	7.90209
1003308654	1	4.91233	101.2	15	14.6464	-2.29545	1		2.8	-1.64175	53.64	90	56	24	3.9	NA	0.48		3.965	1.6	2.2	NA
1003316641	2	5.31781	100.9	14	13.7514	-2.8	1	50	3	NA		80	48	33.3	4.2	3.85042	0.6	3.3	4.72	1.45	2.79	7.36494
1003326049	1	15.3041	153.4	58	24.6477	-2.79365	2		3.8	NA		115	70	43		8.62185	1.76		3.97	1.49	1.9	NA
1003338140	2	5.27671	102.4	17	16.2125	-2.46667	1	48	2.7	-0.529972	103	100	60	31.3	4	3.74622	0.45	4.4	3.85	1.52	2.1	7.36494
1003343616	1	12.9151	141.6	33	16.4584	-2.29487	2		1.75	-4.18242	25	106	72	38.6	4.1	NA	0.43		4.08	1.8	1.8	NA
1003382222	1	4.96438	100.6	15	14.8216	-2.43182	1	56	3.6	-1.92737	45.8	94	50	24.3	4.8	3.7479	1.05	4.9	7.4	1.39	5.11	8.31987
1003386995	1	13.4192	139	39	20.1853	-3.2	2		3.25	0.246165	343	100	60	46.6	4.2	3.68908	0.95	5.2	3.54	1.26	1.69	8.27921
1003387300	1	13.0356	137.9	35	18.4052	-2.76923	2		2.25	0.220309	340	90	60	53.4	4.7	NA	0.57	4.9	4.28	1.39	2.7	7.70896
1003395804	2	10.0411	126.9	25	15.5245	-2.09524	1		2.9	-2.12156	149	108	64	48.8	3.3	3.80168	0.86	4.6	3.24	1.16	1.6	8.05708
1003397167	2	9.39452	121.2	26.5	18.0402	-2.59016	1	50	3.5	-2.02497	132	100	62	39.7	4.1	NA	0.44	6.7	3.98	1.45	1.9	7.76297
1003397428	1	6.91233	108	17.5	15.0034	-3.13725	1	40	2.4	-0.310254	128	96	50	36.1	2.4	4.14118	0.64	5.9	4.24	1.43	2.5	8.01051
1003398895	1	10.3397	126	28.5	17.9516	-2.55385	1	50	3.8	-2.36498	80.2	110	70	33.8	2.9	NA	0.88	4.5	3.82	1.65	1.9	8.05809
1003398926	1	14.2	145	38	18.0737	-2.90278	2			0.698049	395	105	70	53.6	5.2	5.85378		5.1				NA
1003410166	1	8.82192	117	22	16.0713	-3.17241	1		2.6	-2.04263	81.6	98	70	33.3	5.3	3.51933	0.52	4.7	4.38	1.71	2.5	7.57548
1003412497	1	6.25479	106.7	20	17.5671	-2.85714	1		2.45	-1.35009	74.9	104	54	43.4	3.7	4.36975						NA
1003424646	1	18.5479	142.6	40	19.6708	-5.01667	2		4.1	0.252155	315	100	60	48.2	5.6	NA	0.48	6.4	3.31	1.41	1.4	7.80417
1003425108	1	13.7671	139.8	33	16.8849	-3.625	1	54	3	-3.15941	69.9	98	60	46.4	4.9	3.88235	0.82	5.3	3.99	1.66	1.91	8.1511
1003430733	1	16.1288	140.8	36	18.1592	-4.96774	2		3.25	-1.4773	178	96	58	44.7	3.5	NA	1.07	5.3	3.31	1.28	0.23	8.41721
1003440127	2	13.5973	135	30	16.4609	-3.89655	2			NA		100	60	47.4	3.6	NA	0.65	5.9	4.07	1.42	2.4	8.02602
1003442077	1	12.8356	138.8	50	25.9532	-2.65385	2		3.4	-3.14391	65.3	110	70	43.4	4.4	5.45882	0.48	5.2	4.31	1.46	2.6	7.59654
1003447529	2	5.1589	99	15	15.3046	-2.60465	1	55	2.75	-0.0429361	124	87	55	27.8	4.7	4.55966	0.47	6.1	3.53	1.43	1.6	7.73511
1003453165	1	14.526	151.5	44.5	19.3881	-2.45588	2	50	3.4	NA		133	77	48.6	4.1	5.28908	0.37	5.3	4.04	1.4	2.24	7.3553
1003456288	1	12.8986	137	30	15.9838	-2.88462	2		3.3	-0.39197	273	102	70	39.1	4.7	2.21513	0.58	5.2	4.53	1.67	2.4	7.78578
1003456747	1	14.2219	135.8	55.5	30.0949	-4.18056	2		3.5	-0.609112	253	112	82	46.2	4.5	5.41345	1.54	4.5	4.66	1.1	2.7	8.61771
1003462764	2	10.2767	126.3	31.5	19.7471	-2.61538	2	54	4	-1.85188	163	120	70	42.7	4.7	NA	0.48	4.9	4.35	1.85	2.2	7.53711
1003463137	1	13.0548	141.2	33	16.5518	-2.34615	2		3.4	-0.192293	294	100	60	40.8	5.5	NA	0.59	5.1	3.79	1.64	1.7	7.78345
1003464712	1	8.55342	118.2	23.5	16.8203	-2.54386	1	50	2.5	-1.14066	126	100	60	41.1	4.4	NA	0.6	7	3.5	1.36	1.9	8.11693
1003467429	2	8.9863	118.7	20	14.1948	-2.65517	1		3	-4.04997	65.1	97	63	30.3	4.3	2.14622	0.69	4.2	3.1	1.2	0.9	7.74587
1003471448	1	14.1342	137.5	28	14.8099	-3.94444	2		3.5	-0.315347	282	96	60	41.4	6.4	2.83529	0.95	4.6	3.07	1.21	1.3	8.15661
1003477848	1	13.9671	146.3	39	18.2212	-2.72222	1		3	0.315793	350	117	64	51.5	5.5	4.31092	0.96	4.3	3.58	1.1	1.8	8.09964
1003479613	1	14.1151	148.7	41	18.5422	-2.38889	2		3.25	-0.285894	285	100	65	38.5	4	6.01176	0.45	5.2	3.46	1.36	1.7	7.532
1003479733	1	12.0904	131	29.5	17.1901	-2.78667	1	50	3.9	-1.53077	159	100	70	43.9	5.2	NA	0.77	5	3.55	1.31	1.8	8.02992
1003479954	1	12.7068	138.2	37	19.3725	-2.25974	2		3.5	-0.599918	252	100	70	54.8	6	NA	0.4	8.4	4.35	1.74	2.3	7.89379
1003488827	1	5.21644	101.3	16	15.592	-2.27273	1	50	5.8	-0.0800495	105	90	60	27.5	4.9	NA	0.47	4.8	3.52	1.4	1.73	7.49544
1003496655	2	10.4438	124.5	24	15.4836	-2.89231	1	50	2.6	-2.84761	117	92	60	40.7	4.6	NA	0.86	5.3	3.74	1.34	2	8.19873
1003498834	1	12.7726	141.6	34	16.9571	-2.29487	1			-2.16519	122	96	52	43.7	6.1	NA						NA
1003503591	1	13.3068	140	36	18.3673	-3.06667	1	50	3.5	0.865281	419	100	54	41.8	5.1	4.52101	0.82	5.2	4.38	1.2	2.72	8.13205
1003504910	1	3.25479	89.8	11.5	14.2608	-2.76923	1	51	3.5	-1.24152	42.7	96	55	24.7	5.4	3.88235	0.54	4	4.47	1.6	2.71	7.45195
1003519015	1	9.00822	114.5	20	15.2552	-3.60345	1		3.5	NA		90	60	25.9	4.2	NA	0.48	4.9	3.94	1.77	1.8	7.53711
1003519016	2	9.35616	120.5	28	19.2834	-2.70492	2	50	3.15	NA		100	60	39.7	5.8	6.24538	0.79	5.5	3.83	1.3	2.16	8.15087
1003523710	2	12.0356	139.4	37	19.0404	-2.03125	2	50	3.4	0.805916	448	90	60	47.1	4.3	NA	0.51	5	4.28	1.25	2.61	7.61794
1003525106	2	10.8548	115.2	21.5	16.2007	-4.68657	1		2.5	-1.50964	205	90	60	35.4	3.2	NA	0.63	4.5	5.78	1.58	3.6	7.72389
1003530623	2	11.8055	139.3	35	18.0371	-2.04688	2	50	3.1	1.49488	557	109	53	50.3	4.5	4.90756		5.5				NA
1003534551	2	5.36164	99.8	13	13.0522	-3.04444	1	50	2.7	-1.00783	85.2	80	55	29.7	6.3	NA	0.6	4.6	3.85	1.26	2.16	7.69708
1003549913	1	5.96986	104.2	16.5	15.1967	-2.87234	1		3.3	-3.02687	29.2	96	53	38.4	4.1	4.40336	0.68	4.9	4.01	1.63	1.92	7.88542
1003550768	1	13.4356	133	25	14.1331	-4	1		3.5	-1.82618	146	113	16	46.2	4.7	NA	0.59		3.84	1.53	1.7	NA
1003557772	1	14.3534	146.6	36	16.7508	-3.17647	2		3	-1.07987	210	120	80	49.2	4.1	9.52269	1.11	5.1	4.81	1.65	2.4	8.41545
1003575784	2	12.389	134.7	34	18.7389	-3.20968	2	50	2.75	0.755883	441	108	70	43.4	3.8	5.9395	0.6	5.1	3.85	1.26	2.16	7.80026
1003618975	1	12.1753	136.3	34	18.3015	-2.08	1		3.15	-0.931942	209	108	67	43.2	5.9	4.95126	0.52	3.8	3.7	1.79	1.5	7.36292
1003632653	2	11.6164	126.8	29	18.0368	-3.4697	2		3	-1.09246	248	100	57	42.4	4	5.51765	0.86	4.2	3.69	1.21	2.02	8.56611
1003633337	1	6.41096	107.7	20	17.2424	-2.65306	1	55	3.25	-0.0249331	123	123	60	36.9	5.5	3.29412	0.6	7.3	3.98	1.65	2	8.15889
1003633930	2	11.5699	131.8	28	16.1186	-2.71212	2			-0.769571	274	112	65	37.3	3.8	5.0958	0.65	5.5	4.25	1.49	2.22	7.95581
1003638476	2	11.9205	139.3	27.5	14.172	-2.04688	2		3.5	-2.56711	158	115	75	38.4	4.1	NA	0.66	4.3	4.09	1.43	2.05	7.72495
1003643872	1	5.92877	107.4	19	16.472	-2.19149	1		2.8	-0.638019	99.5	88	56	37.2	4.4	3.25714	0.55	5.1	3.72	1.1	2.3	7.71325
1003644414	1	14.7562	151	49	21.4903	-2.89231	2		2.6	0.172775	328	105	59	46.9	5.2	4.42353	1.15	5.1	3.06	0.86	1.6	8.45085
1003644800	2	5.52329	97.1	14	14.8487	-3.64444	1	45	2.2	-1.15975	96	92	54	28.4	6.9	5.08235	0.6	4.3	3.11	0.92	1.8	7.62964
1003646102	1	12.8027	135.2	28	15.3181	-3.11538	1		3.2	-1.36876	182	95	60	44.2	6.7	3.31765	0.43	4.9	2.97	1.49	1.03	7.42711
1003647548	1	5.34247	101.3	14	13.643	-2.97778	1	42	1.9	-1.96899	44.7	100	60	32.5	4.9	5.07731	0.37	5	2.42	1.17	1.01	7.29703
1003649513	1	9.36712	105.9	15	13.3752	-5.2459	1			-2.97748	45.3	80	60	42	7.1	NA	0.43	5	3.15	1	1.71	7.44731
1003655681	1	5.06849	99.6	14	14.1127	-2.65909	1	48	3	-1.22726	65.9	80	60	36.1	5.9	4.8	0.57	4.8	5.19	2.11	2.57	7.68834
1003672173	1	17.0575	141.8	30	14.92	-5	2			-2.46199	113	103	61	41	5.8	NA	0.48	5.4	3.28	1.21	1.6	7.63428
1003674015	1	14.8438	149.5	36	16.1072	-3.12308	2		4.5	0.00973724	311	118	76	51.9	5.5	NA	0.55	5.5	3.44	1.41	1.4	7.78876
1003679738	1	5.97534	99.3	16.5	16.7334	-3.91489	1	50	3.3	-3.11152	27.38	98	50	41.4	6.8	5.86218	0.51	5.1	3.5	1.36	1.94	7.63774
1003694373	1	4.84932	99.4	13	13.1574	-2.70455	1	49	2.9	-0.463846	91.1	107	74	25.8	4.6	4.90756	0.42	4.3	4.26	1.88	2.11	7.27296
1003695071	2	9.90685	122.1	25	16.7691	-2.85714	1		3.5	-2.64899	125	97	65	37	3.6	3.88908		5				NA
1003695690	1	18.3616	145.7	37	17.4294	-4.5	2		3.5	-0.246206	278	116	73	39.1	4.2	NA	0.64	4.7	2.95	1.33	1.1	7.78312
1003696116	1	3.93425	94.3	14	15.7436	-2.39024	1	52	3.8	-2.32127	25	85	46	32.7	5.5	4.34958	1.01	4.4	4.73	0.93	3	8.1734
1003696458	1	7.74247	96.7	12.5	13.3677	-5.73585	1	50	2.85	-3.51877	25	93	54	29.7	2.3	NA		4.8				NA
1003701895	2	10.0055	126.7	27	16.8194	-2.12698	1	50	3.65	NA		99	66	31.5	5.05	NA	0.63	4.2	3.78	1.2	1.96	7.6549
1003715759	1	14.8685	146.5	35.5	16.5407	-3.58462	2		4.2	-0.773879	236	108	60	43.6	4.2	4.39496	0.72	4.9	3.54	1.62	1.4	7.94258
1003718749	1	10.9123	125.8	23.5	14.8493	-2.86765	1		4	-2.59032	79.9	90	55	48.5	5.6	5.44202	0.33	5.1	3.1	1.46	1.2	7.20242
1003723004	1	15.6877	152.5	43	18.4897	-2.93651	2		3.8	1.73269	507	127	69	47.5	3.6	7.43529	0.83	4.9	3.32	1.23	1.8	8.08475
1003724688	2	9.98904	118.3	31	22.1509	-3.46032	1		3	-1.28295	197	118	63			NA	0.46	4.5	4.08	1.6	2	7.40939
1003724776	1	11.7699	134.8	34.5	18.9863	-2.28	2		3.5	-1.10293	194	100	60	50.7	6	NA	0.69	5.3	4.54	1.69	2.3	7.97849
1003725366	1	14.674	150.8	57	25.0653	-2.55882	2		3	-0.0686364	303	120	56	50.5	5.8	NA	1.78	5.6	4.29	0.9	2.5	8.98123
1003733027	1	7.89863	116.5	20	14.736	-2.45455	1			-2.05542	69.6	85	59	30.6	4.5	4.32941	0.66	4.9	4.28	1.58	2.3	7.85557
1003734673	1	12.0301	127.5	27	16.609	-3.25333	1	48	2.9	-1.11457	193	120	69	64.5	5.1	4.0521	0.43	5.8	4.2	1.57	2.1	7.59573
1003735000	1	13.7945	141.7	35	17.4312	-3.36111	2			0.787912	406	119	62	53.9	5	7.05042	0.51	5.8	4.23	1.48	2.1	7.76636
1003743747	1	5.77534	105.1	16	14.4849	-2.68085	1	50	2.65	-0.928755	89.1	97	52	36.3	7.3	4.40504	1.02	3.9	3.57	1	2.2	8.06263
1003745228	1	11.1288	116.3	19	14.0473	-4.26471	1	50	3	-1.89683	120	85	55			NA	0.6	4.6	3.51	1.3	1.68	7.69708
1003745495	1	9.38904	121.5	34	23.0317	-2.68852	1	46	2.85	1.06366	272	130	67	25.5	3.3	6.09412	1.03	5.5	4.23	1.12	2.7	8.41615
1003754235	1	13.7123	142.5	32.5	16.0049	-2.73333	2	50		NA		100	64	52.2	6.2	5.5563	1.12	4.4	3.77	1.22	1.7	8.27678
1003757714	2	16.6795	140.1	30	15.2843	-3.7037	2		2.35	NA		107	73	37.9	3.2	5.57479		5.5				NA
1003758132	1	14.326	150.9	37	16.2489	-2.54412	2			-0.536628	260	120	74	50.9	3.4	5.49916	0.8	5	3.42	1.05	1.9	8.06814
1003761851	2	6.25753	107.5	19	16.4413	-2.42857	1	50	4.15	-2.45707	57.4	91	59	30.7	4.2	4.02353	0.59	8.1	2.93	1.05	1.4	8.24608
1003770192	1	12.4959	136	27	14.5978	-2.54545	2		2.75	0.912345	408	100	56	46.7	5.3	5.59496	0.71	5.3	3.96	1.02	2.6	8.00706
1003779127	2	6.80548	111.7	18	14.4267	-2.11765	1	50	2.8	-1.2151	119	101	57	32.9	5.5	4.87395	0.75	4.6	4.49	1.68	2.32	7.92022
1003780169	2	12.8877	125.8	27	17.0609	-5.08333	1		2.4	-6.40767	54.9	114	71	33.1	5.3	3.35126	0.81	4.3	3.95	1.27	2.2	7.92974
1003786148	1	14.326	139.3	39.5	20.3561	-4.25	2	50	2.8	-1.24408	196	116	74	49.4	4.9	5.07731	1.77	5.2	3.52	0.89	1.9	8.90148
1003789126	2	8.80822	118.1	22	15.7733	-2.75862	1			-2.88014	98.1	100	70	40.7	6.1	4.29244	0.67	4.4	4.1	1.53	2.3	7.76297
1003790720	1	11.4685	133.6	32	17.9282	-2.11429	1		3.1	-0.430951	232	106	61	40.2	4.6	4.78992	0.7	4.8	4.02	1.39	1.96	7.89379
1003793322	1	4.85205	99.1	28	28.5109	-2.77273	1		2	-1.21106	66.4	107	66	33.4	4.5	5.61008	0.36	4.3	3.82	1.4	2.07	7.11881
1003795412	1	14.6822	151.2	42	18.3715	-2.5	2		4.5	-2.00772	140	97	53	47	3.5	NA	0.81	7.9	4.27	1.44	2.4	8.53799
1003795607	1	14.1014	146.5	33	15.3758	-2.69444	2		3.2	0.623529	386	106	72	46.3	4.2	5.53782	0.76	5.4	3.7	1.34	1.8	8.09381
1003797641	2	12.4301	142	35	17.3577	-2.03226	2			0.222081	373			54.6	5.7	4.94286	0.95	5.5	4.1	1.48	0.69	8.3353
1003798081	1	13.8575	127.5	23	14.1484	-5.33333	1			-3.66263	47.8	116	60	36.4	6.2	NA	0.55	5.4	3.52	1.26	1.7	7.77041
1003798622	1	11.9616	122.3	22	14.7085	-3.94667	1			-2.43045	97.1	98	50	49.6	6.6	NA	0.97	3.6	3.41	1.16	1.6	7.93232
1003799069	1	18.8027	146.7	29	13.4753	-4.33333	2		2.25	0.576792	346	111	65	49.2	6	NA	0.79	6.9	4.32	1.3	2.7	8.37765
1003802950	2	4.91233	95.6	13	14.2242	-3.39535	1	50	3.8	-2.84332	37.8	89	58	31.1	4.6	4.45378	0.99	4.4	4.71	1.18	2.6	8.1534
1003803800	2	10.9726	123.8	26	16.9641	-3.40299	1		3.2	-1.89958	181	102	67	44.5	3.8	5.33445		4.9				NA
1003806699	2	11.211	115.8	20	14.9146	-4.59701	1		3	-2.00533	175	94	60	34.2	5.2	NA	0.6	4.9	4.38	1.35	2.4	7.76026
1003808896	1	13.6603	143	33	16.1377	-2.66667	1	50	3.2	0.480203	369	99	63	41.8	3.5	4.48067	0.53	5.4	2.71	1.26	1.2	7.73337
1003809135	1	13.8356	144.8	41	19.5545	-2.93056	1		3.9	NA		110	66	52.6	6	NA	0.72	4.9	3.43	1.36	1.4	7.94258
1003811758	1	5.03288	100.2	18	17.9282	-2.52273	1	50	3.5	0.634942	133	102	82	27.5	4.7	4.53782	0.72	6.7	3.4	1.6	1.38	8.25545
1003845558	1	13.9315	127.6	21	12.8979	-5.31944	1		3.25	NA		103	67	35.5	4.4	2.93613	0.63	4.7	4.31	1.7	2	7.76737
1003847309	2	12.5233	139.9	27	13.7952	-2.37097	1		3.25	-1.61133	216	97	56	48.3	3.6	6.0605	0.78	5	5.08	1.89	2.9	8.04282
1003847454	1	13.2219	134.9	31	17.0348	-3.15385	1	50	3.6	-1.73293	153	108	64	48.7	5.8	4.65378	0.61	4.6	3.85	1.3	2.1	7.71361
1003849498	1	12.8329	141.8	38	18.8987	-2.26923	1		3	-1.36876	182	122	90	49.1	5	4.40504	0.54	4.9	3.72	1.27	1.7	7.6549
1003863031	1	14.9315	131.5	30	17.3488	-5.89231	2		3.2	-1.57013	171	120	72	49.6	5	NA	0.73	4.5	3.9	1.69	0.31	7.87121
1003871776	1	14.5918	144	32	15.4321	-3.55882	2		3.725	-0.0983115	300	117	74	45.4	4	5.36471	0.54	5.2	3.57	1.16	1.8	7.71432
1003875675	1	4.83836	102	15	14.4175	-2.11364	1	50	2.8	-2.40259	33.9	87	47	20.1	4	4.16975	0.71	4.4	3.67	1.1	1.96	7.82096
1003875969	2	11.7973	137.5	33	17.4545	-2.32812	2			-1.85917	196	102	61	24.3	4.4	3.75294	0.6	4.6	3.27	0.88	2.05	7.69708
1003875970	1	8.76164	122.4	25	16.687	-2.24138	1			-1.01326	133	102	65	38	5.4	4.47395	0.39	4.6	3.07	1.04	1.68	7.26629
1003885051	2	4.44932	94.6	14	15.6439	-2.88095	1	50	2.55	-0.69945	87	126	78	28.1	6.2	4.63866	0.52	3.2	4.32	1.71	2.23	7.19107
1003902153	1	13.7836	149.6	41	18.3198	-2.26389	2		3.5	-0.0936215	305	97	56	56.7	5.7	7.49916	0.63	4.8	3.87	1.65	1.8	7.78843
1003905243	1	14.3699	144.7	40	19.1039	-3.45588	2		3.7	-1.06837	211	109	68	46.8	3	5.02521		6.3				NA
1003907321	2	10.589	129.6	25.5	15.182	-2.10769	1	55	2.5	-1.55575	202	80	56	46.2	5.4	3.32437	0.6	4.6	4.15	1.37	2.3	7.69708
1003913470	1	4.95616	102.2	18	17.2334	-2.06818	1		2.5	-2.36448	34.8	102	62	36.5	7.1	NA	0.3	6.2	3.04	1.01	1.82	7.30242
1003924136	2	5.12603	100.3	15	14.9104	-2.30233	1	50	3.3	-1.76876	61.9	99	55	21.4	2.9	3.10924	1.96	4.4	4.6	0.99	1.94	8.83639
1003934409	1	6.70411	109	15	12.6252	-2.38776	1	48	2.8	-1.48176	81	78	53	30.8	5.4	4	0.65	4.2	4.75	1.25	3.04	7.68615
1003941017	2	11.5918	134	27	15.0368	-2.37879	2	50	3.4	-3.39658	123	104	55	42.6	3.8	2.96303	0.78	5.1	5.52	2.02	2.67	8.06263
1003942000	1	8.79178	118.2	21	15.0309	-2.96552	1	45	3.4	NA		88	59	42	6.2	NA	1.5	5.11	3.75	1.06	1.9	8.71851
1003944231	1	13.0575	143.5	30	14.5686	-2.05128	1	50	3.6	-2.36365	109	98	65	41.1	3.4	4.5395	0.4	5	4.15	1.45	2.3	7.37499
1003944744	2	9.32329	118	24	17.2364	-3.11475	1		3.75	-1.1893	176	117	64	38.9	4.6	3.68403	0.43	4.4	3.56	1.42	1.84	7.31948
1003977026	1	13.3671	144	39.5	19.049	-2.53333	2	50	4.1	-1.25038	192	124	61	41.1	3.9	3.63025	0.89	4.6	3.77	1.5	2	8.09137
1003998817	1	15.8384	156.7	48	19.548	-2.40323	2		3.8	1.69441	502	127	66	51.8	4.8	8.16639	0.53	4.8	3.12	1.13	1.8	7.61558
1004014519	1	8.54795	119.4	23.5	16.4839	-2.33333	1	50	3.45	1.16544	280	100	61	32.6	3.4	NA	0.85	5.5	3.53	1.23	1.77	8.22408
1004029313	1	12.8521	141.5	37.5	18.7292	-2.30769	1			-0.0906968	305	102	66	47.4	5.6	5.01345	0.53	5.3	3.38	1.63	1.7	7.71467
1004056857	1	8.36438	116.2	23	17.034	-2.89474	1		3.8	-1.58156	88.3	107	63	46.2	4.7	6.03866	0.72	5.6	4.39	1.55	2.6	8.07611
1004058879	1	5.97808	106.6	17.5	15.4001	-2.3617	1			-2.52055	41.1	98	58	25	3.8	4.49076	0.6	5.2	3.66	1.3	2	7.81968
1004060276	1	6.12603	104	18	16.642	-2.91489	1	50	3	-1.45272	71.6	92	69	35.7	4.7	4.70924	0.46	4.7	4.11	1.64	2.22	7.45288
1004083398	1	13.2137	142.5	35	17.2361	-2.17949	1		3.3	-0.0180166	313	109	71	40.5	3.6	3.74118	1.14	6.1	3.71	1.56	1.5	8.62116
1004095208	1	9.26301	125	26	16.64	-2.11475	1			-1.90907	87.6	105	60	36	3.5	5.27899	0.58	5.1	3.94	1.66	2.2	7.76636
1004099289	1	14.3671	147	39	18.048	-3.11765	2		2.85	-0.866086	229	123	71	29.1	3.9	4.96639	0.54	5	4.3	1.72	2.5	7.6751
1004100879	1	13.4	145.5	50.5	23.8542	-2.33333	1		3.25	-2.30132	113	109	61	38.5	3.7	3.0958		5.2				NA
1004103756	1	14.7808	148.3	37	16.8236	-3.30769	2		3	-0.456978	265	103	62	44.6	2.7	6.10084	1.24	5.2	3.51	1.39	1.8	8.54562
1004111955	2	6.30137	106.9	19	16.6264	-2.55102	1	50	3	0.0191082	148	96	59	24.3	3.7	5.21681	0.35	4.7	4.11	1.49	2.09	7.17959
1004131797	1	15.9315	158.2	47	18.7795	-2.16129	2		3	-4.54617	25	119	72	62.4	4.7	NA	0.35	4.3	4.25	1.42	2.5	7.09064
1004146125	1	14.3589	153.4	51	21.673	-2.17647	2			1.12732	449	123	58	46.3	2.5	7.83193	0.45	5.1	2.91	0.98	1.6	7.51258
1004153241	1	7.52877	112.6	22	17.3519	-2.73585	1	50	4	-1.19588	105	98	54	37.4	3.5	3.68067	0.82	5.3	4.24	1.25	2.31	8.1511
1004154116	1	12.7863	142	32	15.8699	-2.24359	1		2.4	0.150768	332	105	63	40.6	13.8	3.59664	0.97	4.1	4.44	1.51	2.8	8.06237
1004154119	1	13.6	140.9	28.5	14.3557	-2.94667	2		3	-2.30179	118	115	74	37.4	2.7	3.10924	0.44	4.2	3	1.17	1.6	7.29595
1004157269	1	14.8603	155.8	49	20.1865	-2.15385	2		3.75	-0.259329	284	118	69	57.1	4.7	3.66555	0.64	5.1	3.43	1.32	1.5	7.8648
1004166548	2	12.2548	136.8	29	15.4962	-2.87097	2	50	2.8	-0.575181	291	111	57	47.5	5.5	5.07059	0.66	4.4	3.89	1.29	2.2	7.74794
1004172852	1	8.05205	113.9	20	15.4164	-2.92727	1	50	2	-2.0904	68.3	98	65	27.9	5.4	3.99664	0.71	5.6	4.33	2.12	1.81	8.06212
1004173173	1	12.5534	138.9	33	17.1045	-2.16883	2		2.1	1.62314	523	91	51	34.7	3.6	3.89412	1.09	5	3.4	1.49	1.35	8.37746
1004173619	1	10.7589	129.8	34	20.1804	-2.27941	1		3	-0.352961	239	113	60	39.7	5.7	3.78151	0.85	4.4	4.29	1.45	2.25	8.00093
1004173621	2	5.9726	99.2	15	15.2429	-3.78261	1		2.5	-3.0655	44.4	88	56	31.5	8.1	4.37479		5.2				NA
1004173849	1	10.463	128.5	25	15.1403	-2.16923	2	50	3.5	-1.45066	130	97	60	33.7	5.2	2.85714	0.63	4.5	2.9	1	1.41	7.72389
1004174867	1	5.67945	104.8	19	17.2994	-2.2	1	50	3	-1.82035	60.3	93	69	37.7	4.1	5.20336		5.4				NA
1004190357	2	7.61644	105.3	19	17.1355	-3.90385	1		3.5	-5.97564	25	90	50	30.7	7	NA		4.5				NA
1004192941	1	14.4192	146	41.5	19.4689	-3.26471	2		3	-0.988654	218	119	67	43.6	5.7	5.66218		4.6				NA
1004193327	1	12.8438	139.6	31	15.9071	-2.55128	2		3.5	-1.16943	199	95	64	42.6	4.6	4.21849	0.69	4.3	2.8	1.02	1.31	7.7694
1004194643	1	13.411	147.5	53	24.3608	-2.06667	2		3	-0.450496	267	103	66	34.6	3.5	3.53277		4.9				NA
1004204906	1	8.95616	122.4	23	15.352	-2.24138	1		2.5	-1.46478	109	90	60	39.4	3.1	3.28571	0.84	4.5	3.58	1.43	1.9	8.01157
1004206022	1	14.8082	141.2	32	16.0502	-4.4	2			0.00973724	311	105	65	33.2	3.4	4.36807	1.08	5.9	2.54	0.8	1.27	8.53376
1004229040	1	13.5014	143.5	32	15.5398	-2.6	1		3	-1.64455	164	106	68	43.1	4.7	4.50084	0.65	5.3	4.09	1.33	2.27	7.91877
1004235084	1	4.91233	96.7	16	17.1107	-3.31818	1		3	-1.16275	67.9	80	46	28.5	6.3	3.70756		4.3				NA
1004244940	2	6.36986	101	16	15.6847	-3.7551	1	50	3.5	-2.46974	57.1	105	81	39.7	3.8	5.86891	0.52	4.9	4.15	1.67	1.93	7.61715
1004245952	1	11.7452	134.2	29	16.1025	-2.02857	1	50	3.8	-2.07012	120	105	67	48.4	4.6	3.39496	1.11	4.7	4.82	1.43	2.4	8.33377
1004256563	2	11.5151	135	28	15.3635	-2.22727	2	50	3	-0.150985	332	96	50	33	3.2	4.42521						NA
1004256952	2	10.7753	114.4	20.5	15.664	-4.80597	1		3.2	-5.84396	52.3	89	58	29.7	3.6	4.58824	0.49	5	2.55	0.71	1.49	7.57793
1004257754	1	6.52603	110.8	17	13.8474	-2.02041	1		3.4	-1.46239	81.7	85	52	36.6	4.3	3.89916		4.4	0.83	1.27	2.02	NA
1004258887	1	14.2247	148.5	47.5	21.5398	-2.41667	2		2.8	1.3391	477	120	64	62.2	3.8	6.55462	0.48	4.5	2.92	1.41	1.31	7.45195
1004271530	1	13.2932	144.4	42	20.1426	-2.48	2	50	3	-0.0998521	304	110	74	43.7	5.5	6	1.14	4.3	4.85	1.96	2.21	8.27149
1004275609	2	4.66575	97.9	17	17.7371	-2.09524	1	50	3.15	1.18642	192	102	56	27.1	5.8	2.9916	0.46	4.7	3.26	1.08	1.88	7.45288
1004277363	1	15.6438	153.1	71	30.2906	-2.84127	2		1.9	1.64047	495	122	61	54.7	5.4	10.0336	0.9	5	3.73	1.1	2.2	8.18592
1004278047	1	5.02466	97.3	13.5	14.2596	-3.18182	1		2.2	-2.15572	39.9	85	57	28	4.3	5.64034	0.3	4.7	2.91	1.08	1.7	7.02544
1004279839	2	14.8192	147.2	37.5	17.3068	-2.29091	2		2	0.390357	382	82	55	32.9	5	3.56303	0.56	4.8	3.3	1.46	1.47	7.67064
1004281051	2	10.5562	124.7	25	16.0771	-2.86154	1		2.75	-1.00448	241			32.5	4	4.7563	0.74	4.5	3.47	0.99	2.13	7.88482
1004292494	1	12.926	122.5	20.5	13.661	-4.74359	1	48	3.5	-3.15837	64.6	92	60	44.3	6.1	3.96639	1.18	4.3	4.93	1.69	2.33	8.30598
1004312362	2	6.30685	99	15.5	15.8147	-4.16327	1	50	2.8	0.579953	180	104	60	27.7	3.6	3.51429	0.24	4.7	4.43	1.72	2.49	6.80229
1004317972	2	4.85753	101.5	17	16.5012	-2.02326	1	48	2.8	-2.75742	39.4	90	50	25.6	3.2	5.37983		4.8				NA
1004326705	1	14.3315	146.2	35	16.3747	-3.23529	2		3	-0.198511	294	122	71	48.9	4	6.17311		5.5				NA
1004330934	1	12.2685	135.9	27	14.6192	-2.55844	1	50	2.5	-1.09132	195	95	68	50.5	5.3	3.27731	0.95	5	3.57	0.82	2.21	8.23999
1004332626	1	13.6767	144.1	33.5	16.1331	-2.52	1		4	-1.80537	152	101	64	51.6	4.5	4.03361	0.42	5.9	3.37	1.22	1.93	7.5893
1004339573	1	6.33973	109.6	19.1	15.9006	-2.26531	1	50	3	-1.00365	86.5	101	62	30.9	7.1	3.7479	0.35	4.8	3.8	1.5	1.76	7.20064
1004341269	1	12.8329	142.3	35	17.2846	-2.20513	2	55	3.75	-0.164389	297	107	68	54.4	5.8	5.47899	1.03	4	3.03	1.31	1.16	8.0977
1004350770	2	9.95342	124	39	25.3642	-2.55556	1	44	2.52	-1.29824	196	117	67	41.7	4.2	4.57143	0.52	4.4	3.52	1.14	2.06	7.50952
1004361774	2	9.3863	123.9	23	14.9825	-2.14754	1		3	-2.11396	128	101	59	45.7	3.5	6.11765	0.71	4.4	4.08	1.27	2.35	7.82096
1004366571	2	11.211	130.3	20	11.7799	-2.43284	1	50	3	-0.650721	270	103	57	43.4	4	3.73109	1.11	5.1	4.54	1.68	1.86	8.41545
1004366971	1	11.6137	133.2	28.5	16.0634	-2.17143	1			-0.474374	252	117	60	35.4	5.7	4.30252	0.58	6.3	5.7	1.84	3.07	7.97767
1004370015	1	4.16986	94	12	13.5808	-2.46341	1	53	4	-2.32127	25	91	59			NA	0.58	3.8	4.15	1.16	2.72	7.47212
1004376325	2	8.89041	117.8	21	15.1331	-2.81034	1		3	-0.874914	196	89	49	36.7	5.1	5.73613	0.22	4	3.18	1.33	1.8	6.55401
1004384657	2	6.27123	99	17	17.3452	-4.16327	1		2.4	-3.26598	40.7	85	56	33.5	3.5	6.20168	1.02	4.7	4.05	1.29	2.25	8.24921
1004385819	1	6.08767	105.6	17	15.2448	-2.57447	1		3	-2.02743	54.3	97	55	28.1	5.6	4.08403	0.48	5.5	4.56	1.72	2.33	7.65262
1004390974	2	4.93699	101.3	14	13.643	-2.06977	1	50	3.4	-2.78931	38.8	99	57	34.6	5.4	7.96639	0.5	4.2	3.93	1.17	2.42	8.42378
1004410160	1	14.0877	150.1	54	23.968	-2.19444	2		3.4	-0.703891	244	129	72	48.5	4.6	6.67227	1.43	4.3	4.25	1.13	2.58	8.49814
1004410954	2	10.789	122.1	21.5	14.4214	-3.65672	1			-1.00448	241	106	73	27.7	3.5	6.65546	0.5	5.6	2.83	1.18	1.5	7.71147
1004421163	2	8.88767	121.8	25	16.8518	-2.12069	1	50	3.5	-1.39505	164	98	50	44.7	3.9	2.31933	0.78	4.7	5.15	1.64	3.15	7.98095
1004421634	2	11.7123	135.7	30	16.2915	-2.12121	1	50	3	0.0638082	355	115	90	30.9	5.4	4.15126	0.47	4.7	2.69	1.19	1.44	7.47439
1004430971	2	7.92055	115.2	20	15.0704	-2.46296	1		2.55	-1.7191	123	82	50	21.6	3.3	3.10924	0.54	4.2	3.49	1.73	1.6	7.50074
1004448321	1	12.8685	123.6	22.5	14.7281	-4.60256	1	48	2.6	-1.83969	145	105	66	35.9	5.2	NA	0.1	5.1	4.46	1.56	2.7	6.0085
1004448651	2	8.30685	116.1	18.5	13.7248	-2.71429	1		3.6	-2.31407	99.4	95	55	37.3	2.7	4.16807	0.47	5.2	4.22	1.58	2.2	7.57548
1004462440	2	5.07397	98.3	12.5	12.9361	-2.76744	1		2.5	-3.65845	25	92	56	31.4	6.8	6.42017	0.32	3.6	2.83	1.55	0.98	6.82335
1004474134	1	11.9589	136.7	29	15.5189	-2.02667	2	42	2.9	-1.0452	199	115	70	51.6	4.1	3.68067	1.13	3.9	4.47	1.02	2.39	8.16504
1004480936	2	5.38904	103.8	14	12.9937	-2.15556	1	38	1.4	-0.618538	99.5	80	53	30.5	5	7.05882	0.64	4.3	4.26	1.92	2.17	8.69417
1004491337	1	12.9041	142	36	17.8536	-2.24359	2		3	-0.935206	220	107	61	42.8	3.6	3.09244	0.71	4.3	3.75	1.44	1.87	7.79797
1004491781	1	7.60548	112	30	23.9158	-2.84906	1		2.8	0.300683	182	121	58	34.8	4.4	6.40336	0.77	4.7	2.98	1.2	1.38	7.96804
1004510844	2	13.1562	132.5	26.9	15.3222	-3.96667	2	50	3.35	-3.35485	130	108	55	37.4	4	NA	0.43	3.9	4.04	1.71	2.09	7.19885
1004520972	2	4.88219	100.8	15	14.7628	-2.18605	1		3.5	-0.852472	90.7	97	54	30	5.1	4.72269	0.85	4.5	3.37	1.09	1.84	8.0234
1004529518	1	6.58356	107.5	16.5	14.278	-2.69388	1		2.4	-2.4757	48.7	111	83	33.3	3.7	2.97479	0.58	4	3.28	1.35	1.32	7.52341
1004530130	1	12.6795	139.7	42.5	21.7769	-2.06494	1	50	3	-1.32101	186	126	69	23.7	4.8	3.79832	2.26	4	4.31	1.13	2.13	8.88351
1004536958	1	14.0712	142.1	37	18.3237	-3.30556	2			0.20055	337	117	63	42	2.6	4.80672	0.56	5.6	3.05	1.09	1.69	7.82479
1004544872	1	13.3205	145	34	16.1712	-2.4	2		3.15	-0.0180166	313	116	74	37.3	5.4	3.4958	0.34	5.2	3.16	1.44	1.33	7.25169
1004556925	1	12.4932	138.8	29	15.0529	-2.18182	1		3.5	-0.767212	224	102	60			NA	0.56		4.19	1.52	2.27	NA
1004567221	1	13.2027	142.6	31.5	15.4907	-2.16667	1	50	3	-0.343713	278	90	55	39.5	4.5	5.44538	0.79	5.4	3.21	1.56	0.75	8.13252
1004574371	1	12.7589	141	31	15.5928	-2.37179	1		3	-0.295912	283	99	60	53.4	5.6	2.57143	0.32		3.89	1.62	1.8	NA
1004579668	1	13.5836	147.8	37	16.9376	-2.02667	2			NA		129	75	52.6	3.4	4.7395	0.64	6	3.72	1.25	2.12	8.02732
1004581062	1	7.58082	115.4	21	15.7691	-2.20755	1	50	3.5	-1.36535	97.5	96	62	26.6	4.4	4.13445	0.35	4.5	3.05	1.02	1.75	7.1361
1004583147	2	13.989	145.1	40.5	19.2362	-2.36842	2		3.5	0.346589	381	97	59	38.5	4.6	4.70588	0.81	5.7	2.86	0.84	1.71	8.21159
1004589145	2	5.32877	101.6	15	14.5313	-2.64444	1	50	3.1	-1.81744	60.6	101	87	33.1	6	4.06723	0.6	3.8	5.81	1.52	3.77	7.50602
1004594472	1	7.50411	111.6	17	13.6496	-2.92453	1		6	-1.92876	74.4	101	66	35.2	5.1	5.71429	0.77	5.5	4.96	1.99	2.46	8.12523
1004619017	1	5.07397	94.5	15.5	17.3567	-3.81818	1			2.23325	205	104	60	22.7	3.8	3.47899	0.61	4.9	4.86	1.75	2.89	7.77678
1004631517	1	8.68493	117.5	20.5	14.8483	-2.66667	1		3.1	-0.419103	168	94	57	35.5	4	4.52101	0.67	4.8	3.94	1.41	2.24	7.84998
1004632639	2	12.6904	138.2	34.5	18.0635	-2.64516	2			-1.77242	206	123	75	34.7	3.9	5.22689	0.49	5.2	3.63	1.21	2.29	7.61715
1004633341	2	9.61918	123.4	24	15.7609	-2.22951	1		2.25	0.117015	314	96	60	34.9	4	3.41176	0.44	5.3	2.73	0.99	1.31	7.52857
1004641036	1	13.2466	138.6	35	18.2197	-2.67949	2			-0.849096	228	111	61	40.6	3	NA	0.56	4.7	3.36	1.57	1.35	7.64959
1004641311	1	13.5973	147.1	42	19.4099	-2.12	2		3.9	-0.619553	252	114	72	43.2	5.3	3.22689	1.08	4.6	3.75	1.46	1.65	8.28486
1004656361	2	5.6	100.3	13	12.9223	-2.93333	1		2.9	-0.725405	113	94	62	27.7	3.1	4.68908		4.7				NA
1004665374	2	10.6027	121.1	22.5	15.3424	-3.41538	1		2.5	-1.952	178			32.6	4.4	2.08403	0.47	4.9	3.46	1.16	2.01	7.51606
1004665555	2	12.7507	138.5	26.5	13.8149	-2.96667	1		3.5	NA		112	70	38.4	3.5	4.23529	0.86	4.5	3.22	1.08	1.74	8.0351
1004667757	1	7.49589	115.3	20	15.0443	-2.22642	1	55	3.3	-0.332972	127	99	59	32.2	4.8	3.59664	0.35	4.4	4.29	1.63	2.09	7.11363
1004668200	1	12.0247	136.4	29.5	15.856	-2.06667	1		3.4	-2.01097	124	118	76	38.9	4.8	5.46218	0.61	5.8	4.19	1.51	2.28	7.94541
1004669101	2	7.03288	111.3	19	15.3378	-2.19608	1	50	3	-2.06428	87	119	54	35.5	3.6	2.48739	0.39	4.4	4.05	1.42	2.36	7.22184
1004669531	1	13.7096	145.7	32.5	15.3096	-2.30667	1			-0.131527	301	95	52	33.5	3.8	4.30252	0.19	5.5	3.65	1.34	1.89	6.72586
1004669773	2	8.32603	116.1	24	17.8052	-2.71429	1		3.6	-1.19562	148	94	53	26.1	3.9	3.39496	0.87	4.1	4.3	1.25	2.62	7.95357
1004689903	1	4.9863	97	12	12.7537	-3.25	1		1.5	-1.97279	44.6	121	66	28.2	5.8	5.83193	0.65	3.6	3.73	1.23	2.38	7.532
1004692526	1	5.78356	106.7	15.5	13.6145	-2.34043	1		3	-1.32243	75.8	89	47	32.4	4	4.05042	0.95	5.2	4.27	1.71	1.88	8.27921
1004692687	2	13.0493	141	35	17.6047	-2.55	2		3	-2.6586	159	100	52	41.1	4.9	2.87395	0.75	4.6	2.96	0.95	1.62	7.92022
1004704114	1	7.0274	100.1	15	14.97	-4.68627	1		3	-2.58114	45.7	92	65	34.4	4.5	5.7479	0.44	4.2	3.62	1.54	1.91	7.29595
1004726957	1	3.96712	95.7	14	15.2864	-2.04878	1	50	3	-2.05585	31	107	61	25.7	4.9	5.79832	0.25	4.7	4.96	1.79	2.38	6.84311
1004728395	1	12.9288	132.1	28.5	16.332	-3.51282	2		3	-1.07873	207	126	66	49.3	3.2	3.94958	0.43	5.7	5.04	1.44	2.8	7.57834
1004740244	1	14.2137	151	50	21.9289	-2.06944	2	48	2	1.45716	493	134	68	63	6.9	6.47059	0.59	5.4	3.43	0.9	2.04	7.84061
1004757539	1	12.8219	142.6	44	21.6378	-2.16667	1		3.25	0.0269123	318	108	61	51.6	6.2	5.32773	0.36	5.1	3.64	1.24	2.34	7.28944
1004779354	1	7.82192	117.7	24	17.3244	-2.23636	1	55	3.6	-1.06423	111	98	63	42.6	5.3	2.70588	0.59	5.1	3.49	1.19	1.9	7.78345
1004794135	2	18	144	38	18.3256	-2.98148	2			-8.90784	31.9	118	79	52.3	3.8	4.7563	1	3.8	5.1	1.44	3.31	8.01685
1004799902	1	8.59178	103.1	15	14.1115	-5.19298	1		3.15	-2.45632	64.3	111	63	32.3	5.4	6.67227	0.38	3.4	3.1	1.17	1.75	6.93804
1004811109	1	7.28493	114.4	21	16.046	-2.39623	1		2.5	0.50217	166	96	59	31.8	3.1	4.03361	1.05	3.9	4.1	1.19	2.33	8.09161
1004814108	1	5.84658	97.8	14	14.6369	-4.23404	1		2	-2.04157	53.9	109	54	33.9	3.5	3.44538	0.58	4.8	4.41	1.88	2.11	7.70573
1004823493	1	7.8274	111	20	16.2324	-3.45455	1	35	2	-2.85532	42.7	80	58	41.3	3.8	4.53782	0.41	4.7	4.08	1.76	1.95	7.33781
1004827384	1	12.4493	138.2	29	15.1839	-2.25974	1	50	2.85	-1.71553	145	106	48	37.5	3.7	5.71429	0.73	4.6	4.3	1.36	2.9	7.89319
1004836394	1	13.9288	151	44	19.2974	-2.06944	2		2.5	0.368214	356	136	53	57	3.5	7.27731	0.85	4.7	2.54	0.96	1.07	8.06689
1004853601	1	5.81918	105.5	15.5	13.926	-2.59574	1	49	2.55	0.62099	150	101	58	40	3.2	3.22689	0.44	4.9	3.62	1.35	2.06	7.4501
1004853924	1	10.0932	125	21.5	13.76	-2.45161	1		3.75	-0.356167	205	105	54	47.5	5.9	4.80672		5.2				NA
1004876776	2	4.17534	94.7	14	15.6109	-2.15385	1	50	3.1	-0.982464	76.9	97	61	25.5	3.8	4.28571		4.6				NA
1004885924	2	5.1863	101.1	15	14.6754	-2.11628	1	46	2.5	0.798336	168	88	49	20.3	4.2	4.53782	0.4	4	3.17	1.53	1.6	7.15185
1004891761	2	11.1233	131.4	28	16.2169	-2.26866	2		2.9	-0.890236	250	99	57	40.2		NA	0.91	4.2	3.2	1.17	1.52	8.02262
1004892300	1	14.7096	148.6	40	18.1143	-2.88235	2			-0.425277	268	113	55	54.3	5.3	NA	0.9	6	3.3	0.95	1.73	8.36824
1004894637	1	10.0986	126	26	16.3769	-2.29032	1		3.25	-2.12953	91.9	100	61	38.4	48	2.82353	0.43	5.2	3.6	1.63	1.78	7.48653
1004895055	1	14.2685	152.4	42	18.0834	-2.32353	2		3.6	-1.32852	189	111	59	41.8	3.9	2.92437	0.41	5.3	3.01	1.27	1.43	7.45795
1004895904	2	8.47945	108.2	20.5	17.5105	-4.125	1	50	2.7	-2.26976	101	116	73	34	3.3	NA	0.5	4.84	3.87	1.56	1.97	7.56561
1004896414	1	3.24932	84.9	13	18.0355	-3.05128	1	52	3.1	-0.76313	56.7	108	57	30.9	4	4.28571	0.82	4.2	4.22	1.28	2.33	7.91848
1004911077	1	9.89863	127.5	27	16.609	-2.04839	1		3.5	NA		87	54	40.3	4.6	6.77311	0.79	4.3	4.25	1.27	2.67	7.90474
1004918589	1	14.3041	147	49	22.6757	-3.11765	2		3.4	-0.131527	301	111	76	39.3	4.3	2.84034	0.56	4.8	3.26	1.46	1.3	7.67064
1004918668	1	13.411	136.5	33.5	17.9796	-3.53333	1			0.288993	348	119	70			NA	0.51	5.6	4.08	1.72	2.09	7.73127
1004918679	1	10.6822	126.3	24	15.0454	-2.50769	1		3	-1.99214	114	99	62	38.4	4.4	2.95798	1.09	4.4	4.59	1.2	2.81	8.24963
1004925116	1	10.5096	129	38	22.8352	-2.09231	2		3	0.370801	309	109	69	30.8	8	4.30252	1.14	5.2	3.8	1.14	2.21	8.46153
1004926177	1	11.9315	132.8	40.5	22.9646	-2.54667	2		2.9	1.25084	452	103	52	41.5	4.8	3.52941	0.46	4.9	3.92	1.38	2.19	7.49455
1004931340	1	14.0822	148.9	40	18.0414	-2.36111	2		3.1	1.68023	524	104	65	58	6.8	4.16807	0.75	5.9	3.64	1.46	1.87	8.16912
1004931363	1	7.08493	113.7	22.5	17.4045	-2.01961	1		3.5	0.602675	171	116	59	48.3	5.4	3.91597	0.37	5.2	4.77	2.31	1.85	7.33625
1004933555	1	7.12055	113.6	19	14.723	-2.03922	1	48	2.8	-0.732001	110	92	58	34.8	3.8	3.07563	0.66	4.9	3.58	1.4	1.52	7.85557
1004933707	2	11.4959	135.4	32.5	17.7274	-2.16667	2			0.635076	409	131	64			NA	0.54		4.21	1.57	1.93	NA
1004938358	1	14.4	145.9	37.5	17.6165	-3.27941	2		2.5	-0.888134	227	100	53	64.4	6.3	4.67227	0.24	5	3.92	1.86	1.67	6.86417
1004945513	2	10.674	125.7	24	15.1894	-2.70769	1	50	3.2	-4.10319	90.1	97	62	36.7	4	3.12605	0.64	4.6	3.96	1.3	2.23	7.76162
1004954097	1	10.7616	126	32	20.1562	-2.83824	1			-2.26822	97.5	126	62	42.4	6.2	3.88235	1.16	4.8	3.85	0.95	2.22	8.39888
1004954376	1	5.61644	104.8	16	14.5679	-2.2	1		2.9	-1.0942	83.4	106	71	30.7	4.8	3.09244	0.78	5.6	3.65	1.32	1.75	8.15615
1004955810	1	8.3726	112.5	20.5	16.1975	-3.54386	1	50	3.4	-2.01277	71.2	92	58	43	8.5	4.9916	1.05	2.5	4.12	1.36	1.87	7.64693
1004955940	2	9.3589	124.6	24	15.4588	-2.03279	1	50	3	-1.41286	163	114	73	45.3	5.3	6.52101	0.57	3.6	4.53	1.57	2.74	7.40066
1004956071	1	6.23562	106.2	20	17.7329	-2.44681	1	50	3.5	-0.868938	91.2	105	69	35.5	5.4	3.84874	0.98	4.2	3.64	1.38	1.66	8.09673
1004956460	1	14.1534	140.8	45	22.699	-3.48611	2	55	3.5	-1.06837	211	112	70	42.8	4.5	3.71429	0.59	4.2	4.5	1.89	2.19	7.5893
1004957543	2	4.03288	95	15	16.6205	-2.07692	1		3.85	-2.57271	35	94	55	27.4	3.2	2.80672	1.14	4.7	6.85	1.28	4.37	8.36044
1004968080	1	14.0877	150	42	18.6667	-2.20833	2	50	3.5	-0.295693	284	115	69	46.4	4.8	5.22689	0.45	4.7	3.58	1.5	1.72	7.4309
1004969177	1	12.9096	140	32.5	16.5816	-2.5	1		3.75	-1.83969	145	100	63	46.5	5.4	4.2521	1.21	5	4.03	1.16	2.17	8.4819
1004975082	2	3.21644	87.9	12.5	16.1783	-2.02632	2		3.4	-2.48179	29.3	125	89	22.3	3	3.86555	0.71	4.1	2.69	0.82	1.72	7.75034
1004979151	2	11.7123	134.3	32.5	18.019	-2.33333	2		3.9	-1.72837	204	99	66	38.2	4.4	4.23529	0.69	5.4	4.03	1.49	1.82	7.99718
1004980737	1	4.06301	87.3	12	15.7454	-4.09756	1	46	2.7	-2.32127	25	100	50	34.3	7.3	4.13445	0.69	4.1	3.78	1.3	2.24	7.72177
1004981320	1	6.44932	109	19.5	16.4128	-2.38776	1	50	4	-1.84744	59.5	99	55	27.9	5.6	4.08403	0.86	5.4	3.76	1.14	2.05	8.21742
1005009666	2	7.54795	113.8	18.5	14.2852	-2.26923	1	50	3.4	-1.78849	120	95	55	35.5	5.1	2.52101		4.8				NA
1005009818	1	13.9205	142.2	35	17.3089	-3.29167	2		3.1	-0.0936215	305	121	62	46	4.6	6.16807	0.19	4.4	3.18	1.79	1.16	6.50272
1005013810	2	10.789	120.8	24	16.4466	-3.85075	1	50	3.35	-1.61834	198	107	73	39.4	5.4	4.77311	1.56	4.2	4.49	1.55	2.25	8.56162
1005015702	1	5.62192	105	15.5	14.059	-2.15556	1		1.3	-1.02688	85.7	70	50	29.2	6.1	5.51261	0.41	4.2	3.41	1.23	1.84	7.22533
1005016453	2	5.48493	100.1	20	19.9601	-2.97778	1		3	-3.0475	34.2	115	83	27.2	4.8	NA	0.88	4.1	4.52	1.22	2.91	7.965
1005019417	1	10.9479	124.8	28	17.9775	-3.01471	1			-2.3565	92.5	99	59	40.3	5.1	2.31933	0.52		4.17	1.56	2.11	NA
1005031260	2	10.6603	124.1	23	14.9343	-2.95385	1	42	3.25	-3.74022	101	105	76	32.2	2.7	3.93277	0.45	3.9	3.55	1.2	2.01	7.24431
1005032478	2	13.263	144.3	33	15.8482	-2.2931	2		3	0.581134	416	100	51	46.9	4.5	4.94118	0.62	4.9	4.02	1.75	1.83	7.79305
1005032490	1	5.90411	107.5	17	14.7107	-2.17021	1		3.9	-1.27664	77.3	89	49	25.5	3.1	5.94958	1.14	4	3.58	1	1.98	8.19917
1005040893	2	12.8082	143.1	40	19.5335	-2.2	2			NA		113	74	42.9	5.8	5.69748	0.96	5.9	4.48	1.2	2.55	8.41598
1005045868	1	6.53973	109.3	17	14.2301	-2.32653	1		3	-0.56463	117	112	58	25.4	5.5	3.51261	1.4	4.7	4.4	1.35	2.13	8.56588
1005053053	1	14.8795	145.1	31	14.724	-3.8	2		2.9	-0.478218	263	103	69	41.9	2.2	3.86555	1.02	4.6	3.99	1.52	1.98	8.2277
1005055395	2	3.46301	89.9	14	17.3224	-2.4359	1	50	3.1	-1.14847	63.5	92	50	20.8	3.2	3.73109	1.13	5.3	3.96	1.26	2.01	8.47177
1005056961	1	7.94247	118.9	20	14.1471	-2.01818	1		2.5	-1.24052	103	116	66	32.9	3.4	NA	0.77	4.9	2.77	1.32	1.06	8.00972
1005059283	1	15.3781	142	39.5	19.5894	-4.60317	2	50	3	-3.91536	42.6	122	75	41.3	5.5	3.66387	0.5	3.7	3.4	1.06	2.02	7.29703
1005059628	1	14.1616	148	44	20.0877	-2.48611	2		3.75	NA		102	66	45.8	5	3.52941	0.95	5.4	4.47	1.34	2.52	8.31695
1005060984	2	10.3589	120.8	31	21.2436	-3.46154	1	51	3.25	-1.94544	158	105	58	28.3	3.8	3.7479	0.9	5	4.5	1.14	2.56	8.18592
1005063354	1	10.411	126.8	25	15.549	-2.43077	1	55	3.4	-2.27052	84.8	123	64	36.7	3.6	4.89076	0.85	5.4	4.33	1.2	2.34	8.20573
1005080724	1	14.7753	147.4	38	17.49	-3.44615	2		3.5	-1.21017	199	96	56	31.7	3.5	4.53782	0.64	5.1	3.88	1.29	2.06	7.8648
1005084529	1	11.474	130.7	34	19.9034	-2.52857	1		3.9	-2.19072	102	98	60	46.1	3.7	3.73109	0.43	5	3.58	1.49	1.9	7.44731
1005087823	1	5.93699	102.4	16	15.2588	-3.25532	1	46	2.14	-0.436279	107	104	60	36.6	4.8	5.89916	0.99	4	4.94	1.2	2.94	8.05809
1005090596	1	13.4493	146	40	18.7652	-2.26667	1			0.398853	361	119	69	44.6	4.7	6.63866	0.52	3.8	3.05	1.07	1.67	7.36292
1005092372	1	13.6438	136	36	19.4637	-3.6	2		3.5	-1.22024	198	106	62	50.5	5.1	4.87395	0.78	5.2	3.31	0.98	1.69	8.08204
1005094827	1	8.46849	120.1	21.5	14.9057	-2.21053	1		3	0.231126	178	99	48	35.1	3.8	4.89076	1.11	5.4	3.67	1.01	0.89	8.4726
1005103014	1	11.7973	134.9	30.5	16.7601	-2.26667	2	55	3.7	-1.29307	178	100	52	37.6	4.3	NA	0.4	5.1	4.13	1.69	2.01	7.3948
1005103385	1	9.46301	123.4	30	19.7011	-2.37705	1		3	0.0448218	198	130	84	38.6	5.7	4.13445	0.57	5.1	4.24	1.25	2.66	7.74897
1005104589	2	8.69589	116.9	24	17.5623	-2.57143	2		3	-1.50349	158	112	51	39.5	4.8	3.98319	1.11	5.4	3.26	1.29	1.46	8.4726
1005108148	1	4.43562	96	14.5	15.7335	-2.78571	1	50	3.1	-1.84983	36	96	50	23.3	3.5	4.42017	0.57	4.7	4.43	1.46	2.57	7.66729
1005109085	1	14.7726	147.9	37	16.9147	-3.36923	2		3.4	2.55126	632	129	64	32.1	4.4	5.89916	0.76	5.3	3.25	1.13	1.82	8.07512
1005116659	1	5.33425	104.6	18	16.4516	-2.24444	1		3.25	-0.218309	99.9	98	56	41.7	7.5	5.42857	0.53	4.1	4.07	1.44	2.17	7.45795
1005128923	1	6.45753	108.9	19	16.0213	-2.40816	1	50	3	-2.20383	49.4	101	62	36.3	6.5	NA	0.88	4.5	3.95	1.3	2.22	8.05809
1005134539	1	7.44932	114.5	17.5	13.3483	-2.37736	1		2.8	-1.21425	90.9	111	54	34.8	4.9	4.18487	1.09	4.5	2.46	0.88	1.03	8.2721
1005147597	1	15.5014	146.2	35	16.3747	-3.93651	2		4.25	-1.73926	159	107	65	52.9	5.3	3.73109	1.08	4.8	3.7	1.79	1.42	8.32742
1005147813	1	8.28493	119	19	13.4171	-2.40351	1		3.5	-0.527914	137	102	56	32.5	6.2	4.80672	0.57	5	3.37	1.35	1.59	7.72916
1005149437	1	14.6356	151.3	41	17.9104	-2.48529	2		3	0.834545	402	96	53	31.7	5.9	4.18487	0.44	5	2.68	0.94	1.58	7.4703
1005153222	1	8.90959	116.5	24	17.6831	-3.25862	1		3.5	-1.08566	129	110	56	33.4	5	NA		5.4				NA
1005157911	2	8.93699	121.6	28	18.9361	-2.15517	1	52	3.25	-0.280776	240	123	60	33.4	3.4	3.21008	0.72	5.2	4.68	1.62	2.82	8.002
1005171268	1	4.41918	97.9	14	14.6071	-2.33333	1	50	2.75	-0.0387144	91.6	90	53	23.2	4.2	3.44538	0.66	4.9	4.24	1.12	2.59	7.85557
1005174319	2	10.7123	114.9	20	15.1492	-4.36923	1	50	3.4	-2.44816	152	94	57	34.7	3.9	4.57143	0.5	3.9	3.69	1.62	1.95	7.34968
1005180470	1	5.7726	102.8	16	15.1403	-3.17021	1	50	3.5	-1.89179	58.2	99	50	29.5	3.7	4.08403	1.08	4.8	3.67	1.08	2.2	8.32742
1005180587	1	11.7123	130.6	32	18.7613	-2.54286	1		2.5	-1.89557	132	107	57	37.4	6.3	4.30252	0.58	4.5	3.24	0.92	1.97	7.6412
1005187508	2	11.9068	137.6	32.5	17.1651	-2.3125	2	49	3.3	NA		102	56			NA		4.1				NA
1005187690	1	11.4301	133	32	18.0903	-2.2	1			-1.83462	124	101	46	53.5	5.8	8.70588	0.69	4.4	3.8	1.2	2.26	7.79239
1005213613	2	4.42192	95.8	13	14.1649	-2.59524	1	50	2.2	-2.83327	30.2	95	53	28.4	5.6	5.86555	0.72	2.2	3.98	1.62	2.22	7.1418
1005213636	1	6.76986	109.9	19.5	16.145	-2.76471	1		3.35	-2.39	51.2	109	59	38.6	3.5	2.42017	0.64	4.8	4.65	1.56	2.79	7.80417
1005216312	1	8.69589	115.3	18.5	13.916	-3.05263	1		3.6	-3.6689	25	123	73	32.3	4.9	4.85714	0.62	4.8	4.71	1.89	2.18	7.77243
1005223330	2	8.18356	115	18.5	13.9887	-2.5	1	52	4	-2.91547	79.9	93	43			NA	0.5	4.4	4.36	1.4	2.58	7.4703
1005226546	1	9.8274	125.1	21.5	13.738	-2.43548	1	50	3.2	-1.68703	116			45.5	7.2	4.89076	0.87	6	3.73	1.6	1.83	8.33434
1005231554	1	11.9233	127.4	22	13.5545	-3.26667	1	50	3.3	-2.71292	80.9	109	69	35.9	4.4	5.04202	0.61	5	3.57	1.27	1.89	7.79699
1005232737	1	9.34795	120.3	20	13.8197	-2.88525	1		2.5	-1.42547	111	103	61	30.9	4.7	NA		4.9				NA
1005248636	1	13.5425	146.6	33	15.3549	-2.18667	1	50	3.25	-0.746612	240	125	64			NA	0.26	4.3	3.67	1.38	2.02	6.79339
1005253005	2	11.0219	128.8	27	16.2754	-2.65672	1		2.9	-1.73104	191	117	63	43.6	6.8	6.42017	0.47	5.5	2.24	0.81	1.4	7.63157
1005253108	1	12.6027	133.8	26.5	14.8025	-2.83117	1			-1.45369	175	123	77	42	3.9	5.02521		5.1				NA
1005258012	1	11.9945	134.2	26	14.4367	-2.36	1		3.4	0.0184766	303	92	54	42.2	2.9	3.61345	0.69	4.9	3.15	1.24	1.5	7.90002
1005259856	1	7.98082	115.8	19.5	14.5418	-2.58182	1		2.5	-1.5528	89.5	102	60	33.6	4.3	2.52101	0.34	6.4	3.68	1.46	1.79	7.45933
1005263457	2	3.76438	92.2	12	14.1163	-2.79487	1	50	3.2	-2.40329	38.4	85	55	26.4	4.6	4.15126	0.66	5.1	3.24	1.31	1.84	7.89557
1005273346	1	7.81918	117.2	18.5	13.4684	-2.32727	1		2.4	-2.41124	56.9	91	62	36.8	4.6	3.59664	0.47	5	4.59	1.86	2.1	7.53626
1005278157201620	2	14.7562	147.4	40.5	18.6406	-2.25455	2	50	3.25	1.24527	491	112	63	38.4	3.3	4.9916	0.56	5.3	3.72	1.74	1.68	7.76973
1005280503	1	11.2986	128	23.5	14.3433	-2.91429	1		2.7	-1.69828	133	101	62	44.2	4.3	4	0.8	4.6	4.27	1.27	2.1	7.98476
1005289779	2	10.8712	129.2	24	14.3776	-2.59701	1		3.5	-0.915256	248	105	58	39.2	3.7	3.76471	0.57	5	3.88	1.46	1.84	7.72916
1005292844	2	14.8877	146.9	33	15.2922	-2.34545	2			1.21759	487	124	68	39	4.2	5.44538	0.5	4.5	2.75	0.81	1.79	7.49278
1005296063	1	10.0082	122	27	18.1403	-2.93548	1			-1.13371	150	113	49	30	3.9	4.47059	0.41	5.1	3.28	1.09	1.81	7.41949
1005299551	1	13.7726	149.5	37	16.5546	-2.27778	2		3.6	-1.02265	215	115	65	44.8	5.2	3.81513	0.29	4.9	3.63	1.23	2.25	7.03321
1005303044	1	10.5808	128.7	25	15.0933	-2.13846	2		3.2	-1.56654	142	116	61	42.5	4.9	5.37815	0.81	5.1	3.74	1.17	2.04	8.10037
1005317902	1	15.611	147.6	36.5	16.7541	-3.71429	2	55	4	-0.923215	222	123	60	47.5	4.1	4.38655	0.71	5.7	3.78	1.54	1.85	8.07982
1005321279	1	15.5096	148.5	33.5	15.1912	-3.57143	2		3.35	-0.382436	270	104	70	43.2	5.5	5.32773	0.48	4.2	3.52	1.27	1.91	7.38296
1005321859	2	14.1178	132.5	27.5	15.6639	-4.57895	2		2.5	-0.278596	317	107	66	34.8	5.5	6.10084	0.83	4.6	4.24	1.61	2.01	8.02157
1005321953	1	14.9726	154.1	40	16.8444	-2.41538	2	32.5		0.910419	411	121	56	36.1	3.2	4.97479	0.93	5	3.51	1.35	1.49	8.21871
1005324777	1	7.98904	116.9	19	13.9035	-2.38182	1	50	3.3	-2.12842	66.9	99	50	38.9	4.1	4.65546	0.98	4.7	4.39	1.44	2.19	8.20921
1005327110	1	5.01918	98	16.5	17.1803	-3.02273	1	50	3.2	-0.778853	80.3	91	50	49.4	5.3	6.70588	0.59	4.6	4.34	1.53	2.24	7.68027
1005328837	1	9.60274	123.6	22	14.4008	-2.34426	1		3.5	-3.08734	49.2	110	64	34.7	4.3	3.69748	0.55	5.2	3.39	0.81	1.74	7.73267
1005343641	2	7.83014	112.8	19	14.9326	-2.90741	1		3.25	-0.174479	211	105	57	29.7	5.3	6.10084	0.5	4.7	4.02	1.26	2.3	7.53626
1005412583	2	5.07123	99	11.5	11.7335	-2.60465	1		3.1	-2.24387	50.1	73	44	32.6	7.3	5.19328	0.84	4.6	3.52	2.11	1.24	8.03355
1005450824	2	14.5151	137.3	27	14.3226	-4.01818	2	44	2.1	2.15662	644	136	77	30.1	5.1	2.38655	0.93	6.9	3.92	1.43	2.15	8.5408
1009095839	2	14.4027	141.4	37	18.5056	-3.27273	2		1.9	NA		105	60	33.8	4.6	NA		5				NA
15265473938	2	10.074	120.5	22.5	15.4956	-3.11111	1	48	2.85	-0.766084	234	98	50	40.6	5.2	3.19328	0.47		4.05	1.09	2.52	NA
2004417639	1	5.44658	102.1	16.5	15.8282	-2.8	1		3.6	-0.188249	101	99	70	28.5	4.4	2.31933	0.25	5.2	4.05	1.36	2.47	6.94421
2005565311	2	10.6082	114.7	19	14.442	-4.4	1	46	3.55	-3.24719	118	97	63	43.5	4.4	4.42017	0.34	5.2	3.37	1.12	2.16	7.25169
2005582334	2	12.6712	140.6	31	15.6816	-2.25806	2	50	3.15	-2.48983	167	108	75	38.9	6.2	4.36975	0.83	4.8	4.36	1.24	2.59	8.06413
2005583828	1	14.2849	149.9	41.5	18.4691	-2.69118	2			-0.0279183	312	121	54		4.1	3.32773	0.44	4.4	3.53	1.62	1.56	7.34247
2414237329	2	4.00274	93.4	12	13.7559	-2.48718	1		2.9	-1.95635	48.5	86	58	32.8	3.3	4.92437	0.39	3.7	3.5	1.21	2.11	7.04857
2414239420	2	7.36438	110	19	15.7025	-3	1	50	3.1	0.442396	213	95	50	32.2	4.4	3.31092	1.02	4.4	4.54	1.62	2.41	8.18325
2414250059	1	15.2658	151.9	39.5	17.1191	-3.03175	2		3.2	0.404528	353	112	60	58.1	5.8	4.84034	0.43	4.4	3.72	1.56	1.81	7.31948
2414260493	2	13.4986	139.1	30	15.5048	-3.18966	1	60	3.1	-0.0383073	345	98	55	44.6	3.3	3.64706	0.49	4.5	3.61	1.3	2.16	7.47257
2414264210	1	10.0658	125.9	24	15.1412	-2.30645	1	50	3.9	-0.80821	172	117	72	42	3.2	5.09244	0.62	4.5	4.25	1.15	2.53	7.70789
2414272749	1	13.2548	143.7	38	18.4022	-2.57333	1		3.5	-1.70671	155	100	64	45.5	5.5	3.93277	0.53	3.9	3.51	1.36	1.7	7.40794
2414274620	1	13.3781	145.6	69	32.5482	-2.32	2	53	4.05	-1.7198	154	107	75	44.9	2.9	5.47899	1.04	5.2	4.31	1.36	2.56	8.36973
2414276472	1	10.2767	129.1	24.7	14.8199	-2.07692	1	50	3.1	-0.277927	211	112	56	36.8	3.9	6.47059	0.4	4.3	3.82	1.6	2.11	7.22417
2414280181	2	6.77808	102.4	14.5	13.8283	-3.94118	1	47	3.15	-0.803282	138	99	59	34.8	5.2	4.16807	0.59	5.4	3.07	1.13	1.77	7.84061
2414286405	1	8.97534	123.3	20.5	13.4843	-2.08621	1	50	2.5	-1.12226	127	102	60	44.6	4.9	4.18487	0.49	4.3	2.62	1.51	1.03	7.42711
2414287445	2	10.2192	126.9	26	16.1454	-2.09524	1		5	-0.579502	249	119	65	38.3	4.1	2.9916	0.35	4.3	3.53	1.55	1.57	7.09064
2414289742	2	7.93699	113.5	19	14.749	-2.77778	1		3	-2.10923	107	105	66	48.1	3.9	2.84034	0.87	4.4	3.72	1.42	1.75	8.02419
2414290838	1	10.0986	127.5	44.5	27.3741	-2.04839	1			-0.793915	173	127	69	38.5	4.1	4.47059						NA
2414291600	2	9.70137	118.3	25	17.8637	-3.06557	1	50	2.85	-0.677568	241	100	64	48.1	3.2	NA	0.54	4.6	3.36	1.71	1.45	7.59172
2414294752	1	12.4192	137.4	29.5	15.626	-2.36364	1		2.9	-2.04042	122	101	57	54.7	3.9	4	0.77	4.4	4.02	1.21	2.24	7.90209
2414295129	2	5.26575	103.5	17	15.8697	-2.22222	1	47	3.2	0.440358	148	85	57	31.1	3.5	3.94958	0.53	5	3.83	1.38	2.32	7.65641
2414299650	1	9.66849	125.5	27	17.1426	-2.03279	1	48	2.9	0.312327	259	93	62	52.8	3.9	6.78992	0.49	4.7	4.24	1.76	2.08	7.51606
2888889518	1	12.2712	137.7	29	15.2943	-2.32468	1		3	-0.821467	219	106	60	48.6	5.2	5.68067	0.35	4.9	3.19	1.62	1.48	7.22126
2888903979	2	8.01644	116.9	16.5	12.0741	-2.14815	1	50	3.1	-1.85951	117	89	58	51.5	4.4	5.41176	1.06	4.3	5.32	2.38	2.19	8.19873
2888905214	1	7.85753	107	16.5	14.4117	-4.18182	1		3	NA		95	69	45.3	3.3	4.87395	1	4.1	3.16	1.36	1.45	8.09283
2888907015	1	8.49041	119.1	21	14.8046	-2.38596	1	48	2.9	1.17962	236	95	56	52.3	5.4	4.9916	0.55	4.6	3.86	1.51	2.1	7.61007
2888907690	2	8.95342	119.7	20.5	14.3076	-2.48276	1	49	3.3	-1.95993	135	89	55	40.6	2.7	5.44538	0.83	5	3.47	1.31	1.96	8.50495
2888911046	1	14.063	146.5	30.5	14.211	-2.69444	2		4	-1.69744	160	103	63	58.7	4.8	5.27731	0.5	4.8	3.43	1.24	2.12	7.55731
2888912062	2	11.8055	133.8	26.5	14.8025	-2.90625	2	50	2.9	-1.11874	246	105	60	43.4	4.4	3.41176	0.47	4.4	3.9	1.4	2.29	7.40843
2888916112	1	14.0548	146.2	47	21.9889	-2.73611	2		2.4	1.30178	472			40.7	3.7	4.47059	1.65	4.2	3.94	1	2.8	8.61771
2888917629	1	13.3918	146.1	51.5	24.1272	-2.25333	2			0.972672	433	125	65	41.1	4.7	4.10084	0.59	5	2.82	1.13	1.4	7.76365
2888925959	1	8.61644	120.8	20.5	14.0482	-2.08772	1	50	3.3	-0.2918	176	112	66	47.5	3.2	4.03361	0.63	4.3	4.07	1.31	2.57	7.67843
2888926676	1	12.2658	129	44.5	26.7412	-3.45455	2	50	4.35	-0.810565	220	116	82	39.7	3.6	5.68067	0.91	4.7	3.83	1.43	2.25	8.1351
2888956405	1	14.3014	147.9	36	16.4576	-2.98529	2		3.4	-0.465176	267	111	66	42	4.7	3.63025	0.47	5.3	4.19	1.58	2.16	7.59453
2888957751	1	13.3178	147.1	47	21.7206	-2.12	2	50	4	1.97875	576	131	62	47.1	3.3	5.69748	0.8	5	4.07	1.23	2.55	8.06814
2888959491	1	14.8521	152	56	24.2382	-2.73846	2		4	-1.37368	186	127	82	37	5.7	NA	2.23	5.1	6.25	1.52	3.72	9.11309
2888960180	1	8.87123	123	24	15.8636	-2.13793	1		3	-0.819313	144	102	61	32.9	4.9	5.32773	0.56	4.4	4.86	2.06	2.38	7.58363
2888961671	1	13.663	147.8	45	20.5998	-2.02667	1		4.35	-0.0372561	311	110	72	38.1	3.8	3.81513	0.6	4.6	3.73	1.52	1.98	7.69708
2888969644	1	14.3973	143.8	32	15.4751	-3.58824	2		3.3	-1.75104	156	97	58	34.6	2.9	3.84874	0.32	4.2	3.64	1.83	1.37	6.9775
2888970056	1	7.87671	112.6	21.5	16.9575	-3.16364	1	55	3.6	-1.34929	98.2	90	55	25.6	4.3	4.23529	0.51	5.5	2.95	1.1	1.69	7.71325
2888977936	1	10.8301	128.2	25	15.2112	-2.51471	1		3.1	-1.69828	133	100	59	33.1	5.1	6.95798	0.6	4.8	4.43	1.47	2.64	7.73964
2888981982	2	5.99178	102.5	15	14.2772	-3.06522	1	50	2.8	-1.60665	80.8	102	67	24.2	4.9	3.14286	0.63	4.4	2.69	0.85	1.7	7.70142
2888992469	1	11.4685	134	30	16.7075	-2.05714	1		2.6	0.143143	286	93	53	41.7	3.5	3.54622	0.38	4.5	3.04	1.78	1.08	7.21834
2889002266	1	11.537	127.7	27.5	16.8636	-2.95714	1		2.6	-2.71292	80.9	105	60	45.6	4.8	3.86555	0.62	5.1	3.84	1.47	2.24	7.83305
2889010377	2	6.60548	107.3	17	14.7655	-2.46939	1	50	3.2	-1.1691	121	99	64	30.7	5.1	2.7395	1.07	5.1	3.93	1.43	1.99	8.37875
2889018510	1	13.263	143.6	38	18.4279	-2.58667	2	52	4.1	-0.881198	225	114	71	37.9	3.1	4.55462	1.74	4.6	3.49	1.2	1.79	8.76179
2889018581	1	9.66575	123.4	22	14.4475	-2.37705	1		3.3	0.698365	293	111	69	30.2	4.6	2.53782	0.82	4.2	3.51	1.8	1.45	7.91848
2889021150	2	10.5342	129	27	16.225	-2.2	1	53	3.5	-2.99002	128	100	60	38.9	3.6	2.97479	0.86	5.4	4.17	1.52	2.19	8.21742
2889021448	1	13.8082	145.2	39	18.4983	-2.875	2			0.698049	395	119	60	46.5	7.6	8.26891	0.66	5.4	4.22	1.19	2.79	7.95273
2889023186	1	10.589	124.7	26	16.7202	-2.75385	1	50	4	-0.840149	197	95	63	43.6	6.6	3.89916	1.16	5	3.49	1.59	1.43	8.4397
2889026867	1	12.3699	138.8	31	16.091	-2.18182	1	50	2.75	-0.799689	221	100	60	49.2	5.6	5.05882	0.83	4.6	4.29	1.81	2.32	8.02157
2889028713	2	8.53973	118.7	19	13.485	-2.25	1	50	3.3	-1.85459	140	107	58	30.8	4.4	6	0.6	5.6	4.13	1.38	2.71	7.89379
2889028800	1	4.83288	99.1	17	17.3102	-2.77273	1		2.9	-1.45624	59	96	41	19.9	4.8	6.23529	0.5	4.7	4.33	1.3	3	7.53626
2889033278	1	13.6959	142.4	34	16.7671	-2.74667	2	50	3	1.135	450	106	63	47.7	6.7	6.03361	0.68	5.1	3.61	1.31	2.17	7.92542
2889034601	2	9.84384	126	27	17.0068	-2.2381	2		3	-0.652749	243	107	63	42.1	4.9	4.84034	0.96	4.8	5.15	1.93	2.9	8.20964
2889034946	1	12.7781	141.2	32	16.0502	-2.34615	1	47	2.6	-1.44145	176	99	61	52.5	3.1	4.23529	2.49	5.5	3.16	1.04	1.49	9.29888
2889045393	1	11.9671	132.1	23	13.1802	-2.64	1			-2.40888	98.4	101	59	34	4.3	5.29412	0.49	5	4.07	1.52	2.4	7.57793
2889045578	1	12.6493	138.1	48	25.1683	-2.27273	1	50	4.1	-2.4272	105	102	68	49.4	4.7	5.42857	1.11	4.7	4.33	1.19	0.2	8.33377
2889047664	2	6.11507	107	18	15.7219	-2.08696	1	50	3.4	-0.822408	109	100	54	27.1	5	3.56303	0.56	5.3	4.93	1.95	2.71	7.76973
2889050697	2	7.57534	109.3	16	13.3931	-3.13462	1	50	2.9	-0.373999	197	106	70	36.7	5.8	6.23529	0.71	4.3	4.34	1.77	2.36	7.79797
2889050842	2	11.8137	137	27	14.3854	-2.40625	1	50	2.8	-1.71239	205	97	62	42.5	3.3	4.23529	0.74	4.5	3.8	1.3	2.32	7.88482
2889051265	2	9.90137	123	23	15.2026	-2.71429	1		3.4	-1.28295	197	94	54	24.2	4.9	4.53782	0.77	4.8	3.7	1.48	1.88	7.9891
2889053495	2	8.86575	121.5	21	14.2255	-2.17241	1	50	3	-0.700935	208	102	56	38.5	3.2	4.95798	0.48	4.9	3.02	1.39	1.37	7.53711
2889061205	1	8.32055	119.6	22	15.3801	-2.29825	1	50	3.3	0.369548	186	99	55	24.1	4.1	4.55462	1.16	4.5	4.45	1.56	2.76	8.33434
2889063199	2	11.1671	132.8	29	16.4438	-2.0597	1		3.1	-2.82192	135	99	60	33.9	4.4	4.05042	0.79	4.3	3.57	1.11	2.34	7.90474
2889068787	1	5.15068	102	15.5	14.8981	-2.11364	1	50	3.5	-0.523851	89	92	57	44.9	3.9	3.81513	0.57	4.8	3.91	1.44	2.22	7.68834
2889071096	1	13.074	142.8	58	28.4427	-2.14103	2		3.5	-1.27379	190	125	72	39.7	3.9	4.7395	0.99	5.1	4.16	1.3	2.71	8.30104
2889072522	2	4.6	96	13	14.1059	-2.54762	1		3.5	-1.46871	70.4	98	58	26.8	5.7	3.51261	0.77	4.4	3.23	1.09	1.88	7.90209
2889080885	1	10.7945	126.3	21	13.1647	-2.79412	1		1.9	-0.352961	239	94	64	31.6	5.2	4.38655	0.39	3.6	3.88	2.18	1.46	7.02117
2889082046	1	14.9699	153.7	51.5	21.8002	-2.47692	2		3.3	0.968819	418	129	73	63.2	4.3	6.11765	0.82	4.5	3.25	1.18	1.92	7.98747
2889086598	2	10.2411	123	24	15.8636	-2.71429	1	50	3.25	-1.02039	215	124	65			NA	0.53	5.3	4.07	1.68	2.19	7.71467
2889089531	1	12.926	141.7	32	15.9371	-2.28205	1		3.8	-0.460318	266	107	72	39.1	5.5	5.63025	0.56	4.6	4.86	1.68	0.33	7.62808
2889092752	1	11.5507	134.1	33	18.3509	-2.04286	1		4.1	-0.88743	213	118	68	31.4	7.3	4.62185	0.45	5.6	3.72	1.47	1.92	7.6061
2889096569	1	4.31507	96.8	16	17.0753	-2.59524	1		3.2	-0.626129	71.4	96	63	31.8	4.6	3.71429		5.3				NA
2889097379	1	12.3205	139.3	46	23.7059	-2.11688	1	50	3.8	-0.597694	240	117	66	53.5	4.8	7.2605	2.32	5.9	4.73	1.12	2.97	9.29837
2889098285	1	14.2712	149.7	38	16.9566	-2.72059	2		3.6	1.11193	447	130	80	41.1	4.6	5.54622	0.75	5.7	0.75	1.47	2.25	8.13463
2889100316	1	15.3671	143.6	38	18.4279	-4.34921	2		3.4	0.0870395	319	128	63	44.2	4.8	5.89916	0.52	5.1	4.03	1.6	2.4	7.65716
2889100670	1	13.411	145.5	48	22.6733	-2.33333	1	50	3.5	-0.382281	274	111	64	49.9	275	4.62185	1.01	5.1	3.55	1.32	1.96	8.32104
2889102373	1	10.8767	130.3	35	20.6148	-2.20588	2	50	2.65	0.60871	334	130	46	35.2	4.7	4.7395	1.89	5.2	5.4	1.38	3.52	8.96708
2889102945	1	9.8137	124.5	24	15.4836	-2.53226	1	49		-0.625444	185	97	57	42.2	5.3	5.93277	1.08	4.6	4.15	1.21	2.81	8.28486
2889103688	2	12.8904	143.2	50	24.3828	-2.18333	2		3.4	2.45952	741	122	69	45.8	6.7	6.85714	0.86		3.5	1.28	2.16	NA
2889105464	1	7.53699	116.4	25	18.4516	-2.01887	1	50	2.5	0.265992	180	124	87	30.3	5.6	4.03361	0.4	5.6	3.88	1.84	1.95	7.48832
2889106727	1	12.5342	135.2	40	21.883	-2.64935	1		3	-1.59084	164	109	64	35.2	4.1	3.79832	1.13	4.2	3.64	1.06	2.48	8.23915
2889107184	2	12.8493	139	39	20.1853	-2.88333	2		3	-0.320195	317	102	57	37.5	3	4	0.46	5.7	4.3	1.74	2.45	7.64578
2889108981	2	7.82466	116.9	21	15.367	-2.14815	1	54	2.7	-0.618945	181	106	62	37.8	4.4	4.2521	0.81	5.2	3.88	1.61	2.04	8.11978
2889109809	2	9.41644	121.2	18.5	12.5941	-2.59016	1	50	2.9	-2.09146	129	96	64	30.3	4.6	5.98319	0.55	4.8	6.39	2.31	3.62	7.65262
2889113768	1	14.3945	143	35	17.1158	-3.70588	2		3.15	-4.20174	29	102	55	49.6	4.6	5.37815	2.54	5.2	2.83	0.79	1.67	9.26267
2889122966	2	10.4438	126.4	30	18.777	-2.6	1	50	3.2	-1.74333	169	106	55	36	3.5	3.68067	0.69	3.8	3.25	1.08	2.15	7.64578
2889125057	1	11.9205	134	35	19.4921	-2.38667	2	48	3.2	-0.898517	212	119	68	45.2	5.3	5.12605	0.56	5.1	4.65	1.92	2.46	7.73127
2889125537	1	3.69041	90.7	11	13.3714	-2.53846	1	50	3	-0.430716	77.9	130	59	26.6	5.2	3.93277	0.76		3.78	0.81	2.92	NA
2889125695	1	6.39452	108.5	18	15.2902	-2.4898	1	48	2.8	-0.851955	91.8	110	60	42.4	6.3	4.72269		4.8				NA
2889126860	1	10.0082	119.5	21	14.7056	-3.33871	1		3.1	-0.448882	198	107	57	46.6	9.5	6.28571	0.37	4.7	3.72	1.31	2.16	7.23516
2889126929	1	8.66849	120.3	23	15.8927	-2.17544	1		3.6	0.148173	205	105	57	41.6	2.7	3.52941	0.76	5.2	3.58	1.74	1.73	8.05607
2889127143	2	3.99452	91.9	13	15.3926	-2.87179	1	50	3.5	-2.09864	45.1	107	53	24.6	4.5	5.96639	1.05	4.7	4.94	1.8	2.85	8.2782
2889127164	2	7.92603	111.5	19	15.2828	-3.14815	1	50	3.1	-1.45652	135	93	62	27.6	3.5	3.64706	0.57		4.04	1.32	2.63	NA
2889127597	1	13.9068	131.8	36	20.7239	-4.73611	1		2.2	-1.17296	202	121	71	48.8	3.4	6.18487	0.51	5.1	3.94	1.66	2.27	7.63774
2889129344	1	13.1671	137.7	33	17.4039	-2.79487	1		3.5	-1.41708	178	110	59	48.1	3.8	4.10084	0.39	4.8	3.14	1.61	1.4	7.30885
2889130036	1	9.49315	124.4	25	16.1547	-2.21311	1	50	3.2	0.614358	238	100	67	44.7	3.7	4.80672	0.77	5	3.6	1.88	1.52	8.02992
2889131607	1	11.9753	134.7	24	13.2274	-2.29333	1	48	2.9	-1.28093	179	95	55	40.5	3.6	4.30252	0.64	5.5	4.09	1.89	2	7.94031
2889131900	1	14.0877	143.2	33	16.0927	-3.15278	2		3.6	0.763534	403	105	67	42.5	4.1	5.78151	0.64	4.9	4.89	2.03	2.62	7.82479
2889131906	1	14.0329	143.1	27	13.1851	-3.16667	2		2.7	-0.822294	233	121	72	44.6	8	4.80672	0.78	4.4	2.81	1.18	1.44	7.91499
2889131954	1	5.11507	99.5	13	13.131	-2.68182	1	50	2.35	-1.18524	67.2	90	50	32.6	2.8	4.7395	0.41	5.1	3.87	1.75	1.8	7.41949
2889132498	1	13.5342	147.5	35	16.0873	-2.06667	1		3	-0.714536	243	109	65	31.1	5	4.30252	0.75	4.2	3.12	1.21	1.86	7.82925
2889134833	1	13.9918	130.2	26	15.3374	-4.95833	1		1.5	-0.609112	253	127	82	38.7	3.7	4.06723	0.73	5.3	3.65	1.08	2.32	8.03484
2889136343	2	14.0274	145.7	31	14.603	-2.26316	2		3.4	0.364304	383	106	71	49.3	3.8	5.12605	1.13	5.6	3.74	1.77	1.79	7.52683
2889137619	1	12.7781	141.8	30	14.92	-2.26923	1	50	3.5	-1.61629	162	109	73	44.7	4.1	6.30252	0.41	4.6	5.07	2.36	2.26	7.3163
2889139341	1	12.9945	131	24	13.9852	-3.65385	1	50	2.9	-2.18005	121	117	65	41	4	4.5042	0.68	4.8	3	1.26	1.53	7.8648
2889139500	1	7.92877	118.4	26	18.5468	-2.10909	1		3.5	-1.33556	98.8	103	70	33	4.6	5.52941	0.61	4.4	3.64	1.37	2.04	7.66915
2889140982	1	14.8822	155.6	56	23.1296	-2.18462	2		3	0.275871	339	128	70	83.2	4.7	6.89076	0.59	4.7	3.49	1.13	2.3	7.70178
2889142143	2	11.6877	127	28	17.36	-3.43939	2		1	-0.476978	300	108	80	55	4.1	4.15126						NA
2889142493	2	13.2493	132.3	31	17.711	-4	2	45	2.8	-2.57313	163	101	63	30.6	3.9	3.46218	1.02	4.4	4.83	1.4	3.34	8.18325
2889143260	1	9.54795	124.4	27	17.4471	-2.21311	1		3	-0.475667	196	120	64	42.9	4.2	5.68067	0.42	4.5	4.02	1.55	2.23	7.31842
2889143262	1	13.6712	146	40	18.7652	-2.26667	1		3	-0.999958	217	106	60	61.4	5.8	3.84874	0.73	4.7	4.93	1.61	3.24	7.9147
2889143986	1	10.9178	128.2	28	17.0366	-2.51471	1	45		-0.464741	229	125	54	67.5	5.2	2.9916	0.71	4.5	3.03	1.46	1.47	7.84343
2889146121	1	7.71507	113.2	19	14.8273	-2.62264	1	55	3.75	-1.65182	85.4	95	55	58	4.5	4.53782	0.59	4.3	4.07	2.27	1.54	7.61283
2889153461	1	4.4411	95.6	12	13.13	-2.88095	1	50	3	1.21396	141	95	52	26.6	4.1	6.10084		4.7				NA
2889153948	1	5.48219	98.6	16	16.4576	-3.57778	1		3.5	-2.60419	29.3	117	65	32.2	5.9	3.2437	0.69	4.9	3.94	1.62	2.18	7.90002
2889154581	1	5.36986	101.3	16	15.592	-2.97778	1	50	2.85	1.53519	172	98	56	34.3	6.2	3.7479	1.46	4.7	4.14	1.73	2.17	8.60784
2889159370	1	15.0055	155.2	46	19.0974	-2.24615	2		4	-0.118183	298	95	65	55.2	3.8	3.76471	0.69	4.4	2.45	0.89	1.53	7.79239
2889182008	1	4.00822	89.8	13	16.121	-3.4878	1	50	3.6	-2.11151	29.7	111	59	52.4	3.6	4.11765	1.47	5.1	4.01	1.07	2.44	8.69635
2889184267	2	14.5479	147.2	59.5	27.4601	-2.21818	2		3	-0.092297	332	109	60	64.8	3.3	3.69748	0.88	5.5	2.89	1	1.67	8.25876
2889188655	1	12.9753	143.2	48	23.4075	-2.08974	2		2.25	-1.30915	187	126	64	47.8	6.4	5.93277	1.66	4.6	6.2	1.48	4.13	8.71472
2889193637	1	13.5425	143.6	39	18.9128	-2.58667	1		3.25	2.05934	579	119	77	58.9	3.7	6.16807	0.63	5.3	3.64	1.39	1.92	7.88752
2889195095	2	8.12329	111.7	24	19.2356	-3.11111	1		3.3	0.202187	240	109	55	33.2	4	3.78151	0.44	5.6	4.06	1.45	2.28	7.58363
2889195461	1	12.474	134.6	30	16.5589	-2.72727	1	55	3	-1.42898	167	100	65	88.1	5.1	3.63025	1.02	5.2	5.68	2.49	2.51	8.35031
2889195500	1	6.90959	110.4	18	14.7684	-2.66667	1	50	3	-0.242564	131	102	63	33.9	5.3	3.91597	0.39	4.8	3.03	1.42	1.46	7.30885
2889195534	1	14.6384	152.9	50	21.3873	-2.25	2		3.6	2.16918	576	144	70	57.8	6.6	6.5042	0.64	5.1	3.01	1.25	1.57	7.8648
2889196731	1	12.326	138.5	42	21.8952	-2.22078	1		3.2	0.520683	360	116	68	47.8	4.7	3.61345	0.47	5.4	4.7	2.36	1.97	7.61322
2889196829	2	14.1233	147	50	23.1385	-2.03509	2		3	-0.513089	296	119	67	52.9	3.3	4.57143	0.42	4.5	3.43	1.3	1.93	7.31842
2889197413	2	11.4137	136	32	17.301	-2.07576	1		1.35	0.300682	367	115	60	52	4.9	4.43697	0.48	5.2	3.36	1.55	1.5	7.59654
2889197499	1	13.1123	139.9	47	24.0139	-2.51282	1		3.5	-0.248554	288	121	75	68.1	5.1	4.53782	0.53	6.7	4.29	1.49	2.66	7.94908
2889197530	2	11.0904	130.2	25	14.7475	-2.44776	1	45	1.7	-1.38995	213	102	62	50.5	3.8	3.44538	0.61		3.57	1.28	2.01	NA
2889198005	2	5.7863	105.8	16	14.2938	-2.34783	1	50	3	-0.60812	118	93	54	4.2	4.3	3.47899	0.36	3.4	3.86	1.34	2.23	6.88397
2889198045	2	10.3151	124.9	24	15.3846	-2.83077	2		3	-0.857288	227	99	68	39.5	2.3	2.43697	0.44	5.2	3.46	1.5	1.63	7.50952
2889198048	2	7.90411	117.5	21	15.2105	-2.03704	1		3.5	-1.62901	127	96	57	39.9	2.6	2.5042	0.48	4.6	4.3	1.53	2.26	7.47393
2889198811	1	11.0137	124.5	26	16.7739	-3.05882	1	50	3	-1.78863	127	126	57	43.5	5.1	2.85714	0.78	4.7	3.22	1.15	1.72	7.98095
2889198819	2	4.43562	95.7	15	16.3782	-2.61905	1	50	3.2	1.32528	189	94	53	40.8	3.9	4.33613	0.74	4.2	3.42	1.56	1.54	7.81583
2889199202	1	7.62192	114.2	19	14.5687	-2.43396	1		3	-0.748609	126	99	52	45.6	5.7	3.71429	0.81	4.4	4.34	1.84	2.03	7.95273
2889201442	2	11.8438	136.1	28	15.1162	-2.54688	2		3	-0.498535	298	127	77	56.4	4.6	4.23529	1.04	5.1	3.6	1.21	2	8.35031
2889203109	1	12.5973	139.5	30	15.416	-2.09091	1		6	-1.23872	193	104	65	44.8	3.6	3.21008	0.42	5	4.52	2.02	2.17	7.42378
2889203614	1	8.51233	118.9	20	14.1471	-2.42105	1	49	2.85	-2.55662	60.4	109	85	54.6	5.3	4.58824	0.97	4.8	3.9	1.23	2.27	8.22
2889203716	1	7.48219	114.5	21	16.018	-2.37736	1	50	2.6	-1.57409	77.7	102	60	45	5.3	3.39496		5.3				NA
2889206459	1	13.389	141.7	40	19.9214	-2.84	2	50	3.5	-0.314979	281	99	59	41.6	5.8	8.28571	0.78	4.7	4.07	1.52	2.22	7.98095
2889210952	1	14.5205	153.4	44	18.6983	-2.17647	1	50	3.9	-0.0884022	301	119	69	50.7	5.6	4.30252	0.48	4.9	3.92	1.77	1.78	7.53711
3000001265	1	12.7945	143.3	45	21.9139	-2.07692	2	50	3	1.39205	490	132	69	45.4	4.8	5.76471	0.86		3.55	1.27	2.01	NA
3000001688	2	7.7589	117.5	17	12.3133	-2.03704	1	53	2.7	-2.24239	102	91	59	25.4	3.3	5.91597	0.58	4.7	2.85	1.16	1.54	7.68468
3000001731	1	8.29589	120.5	20	13.7739	-2.14035	1		2.7	-0.769099	125	121	76	37.7	4.6	5.57983	0.38	5.5	2.54	0.87	1.47	7.41901
3000002658	1	4.42466	90.4	11	13.4603	-4.11905	1	48	3.1	-1.45076	46.5	98	50	26.4	5.1	3.86555	0.51	5.4	4.45	1.85	2.34	7.6949
3000005170	1	12.4164	136.47	29.5	15.8397	-2.48442	1	50	3.5	-1.9528	128	90	68	42.2	6.3	3.42857	0.46	3.8	3.51	1.15	2.11	7.24032
3000020283	1	7.80548	112.8	19	14.9326	-3.12727	1		3.3	-0.999624	114	102	63	28.9	3.4	3.47899	0.77	4.5	4.28	1.44	2.25	7.92456
3000031571	1	10.9397	121.2	21.5	14.6364	-3.54412	1		4	-2.19072	102	104	66	43.1	4.7	3.7479	0.55	5.2	3.38	1.62	1.52	7.73267
3000031705	2	5.46849	103.8	18	16.7062	-2.15556	1	43	2.3	-0.266101	114	103	60			NA						NA
3000033562	1	13.6767	146.7	49	22.7686	-2.17333	2		3.9	-1.43957	180	112	61	43.3	4.5	5.29412	0.76	4.9	4.69	1.2	2.72	7.99664
3000037715	1	6.0274	107.8	19	16.3499	-2.10638	1		3	-1.71349	63.5	100	63	29.7	4.4	4.63866	0.55	4.6	4.52	1.68	2.53	7.61007
3000049434	2	10.4356	122	27.5	18.4762	-3.27692	1		3.5	-0.791861	232	109	63	37.5	4.5	4.70588	0.62	5.5	3.94	1.52	1.59	7.90856
3000049872	2	5.9589	99.2	15.5	15.751	-3.78261	1	52	4.1	-1.57204	81.9	97	57	26.4	8.3	6.36975	0.57	3.5	2.94	0.99	1.66	7.37249
3000058514	1	8.26027	120.5	21	14.4626	-2.14035	1		3.2	-0.956981	116	101	62	39	3.9	4.94118	1.06	4.5	4.35	1.56	2.07	8.24419
3000064117	1	11.9233	129.3	28.05	16.7778	-3.01333	1	50	3.2	-1.96725	127	114	77	37.1	4.9	4.9916	0.5	4.9	3.71	1.68	1.79	7.57793
3000072469	1	3.71781	87.7	13.5	17.5523	-3.30769	1		3.25	-1.91038	34.5	116	78	27.5	4.5	4.78992	0.89	4.4	4.8	1.35	3.31	8.04692
3000076762	1	4.76164	98.9	18	18.4026	-2.81818	1		3.5	-0.555512	87.9	98	51	30.5	5.5	3.14286	0.29	4.6	3.77	1.48	2.1	6.97003
3000079531	1	8.27397	118.2	22	15.7466	-2.54386	1	48	2.9	-0.667378	130	99	56	35.1	4.2	3.93277	0.52	5	0.52	1.34	1.8	7.63736
3000086695	2	6.85479	108.6	17	14.4142	-2.72549	1		2.4	-0.762924	140	97	51	27.9	5.2	3.89916	0.3	4.3	6.06	2.09	3.05	6.93649
3000088898	2	4.76164	99.4	15	15.1816	-2.51163	1	60	3.7	-1.13484	80.9	103	51	33.1	4.1	3.54622	0.95	4.5	3.7	1.16	2.21	8.13463
3000089085	1	15.0329	144.2	35	16.8321	-3.93846	2	50	4	0.84302	403	105	71	46.4	4.2	7.10924	0.5	4.8	2.56	1.19	1.08	7.55731
3000092943	1	7.90959	116.2	23.5	17.4043	-2.50909	1		2.15	0.538822	196	108	54	47.1	5.9	4.10084	0.34	5	3.29	2.02	1.16	7.21247
3000096024	1	3.92603	94.2	16.5	18.5944	-2.41463	1		3	-0.592582	72.5	99	65	24.9	4.5	3.07563	0.96	4.9	3.34	0.98	2.06	8.23026
3000096475	1	5.05205	101.3	16.5	16.0792	-2.27273	1	50	3.1	-2.8047	25	110	58	36.6	5.5	3.98319	0.57	4.2	4.31	1.71	2.28	7.55481
3000105349	1	13.3096	145.9	40.5	19.0259	-2.28	2	50	4	-1.75934	151	90	46	38.9	3.5	3.05882	0.32	4.5	4.3	1.5	2.62	7.04649
3000109931	1	4.48219	98.2	17	17.6289	-2.2619	1		3	-0.0248613	92.1	121	92	30.8	5.9	6.58824	0.58	5.2	3.61	1.31	1.85	7.78578
3000130727	2	6.52877	108	23	19.7188	-2.32653	1	50	3.35	-0.803282	138	120	95	38.9	3.7	4.10084	0.52	4.2	3.59	1.21	2.19	7.463
3000131363	1	13.4521	144.7	44.5	21.2531	-2.44	1		3	-1.01192	213	122	78	45.7	4.2	NA	0.71	5.2	3.75	1.17	2.17	7.98801
3000138369	2	9.54521	123.2	33	21.7417	-2.2623	1	50	3	0.0978263	312	104	84	40	3.7	4.23529	0.86	4	3.27	1.12	1.96	7.91732
3000149857	1	3.52877	90.3	14	17.1693	-2.64103	1	50	3	0.781307	123	99	56	32.8	3.9	4.05042	0.96	4.2	3.98	0.98	2.51	8.07611
3000153037	2	7.85479	116.7	21.5	15.7869	-2.18519	1		3.25	-0.359315	198	109	63	40.2	4.4	4.23529	0.59	5	3.43	1.46	1.72	7.76365
3000168448	1	14.3726	154.4	43	18.0374	-2.02941	2		2.8	2.29069	614	105	87	51.7	4.1	3.19328	0.37	5.5	3.41	1.57	1.43	7.39234
3000169358	1	14.8384	114.3	21.5	16.4568	-8.53846	2		3.3	NA		114	82	21.2	5.5	3.42857	1.74	4.6	5.79	2.43	2.46	8.76179
3000172654	1	12.6658	139.5	34	17.4715	-2.09091	1			-1.44145	176	112	58	40.7	4.4	4.48739	0.67	5.3	3.73	1.33	2.08	7.94908
3000172780	2	11.589	131.4	29.5	17.0856	-2.77273	1	49	3.25	-3.26409	128	104	60	37.6	2.8	3.17647	0.73	4.2	3.87	1.49	2.14	7.80222
3000182856	1	15.0274	149.5	42	18.7917	-3.12308	2		2.9	-0.773879	236	112	74	47.6	4.7	NA	1.05	5.4	3.11	1.04	1.57	8.41704
3000183375	1	13.7507	146.7	35	16.2633	-2.66667	2		3.1	-0.485488	265	114	65	46	3.9	5.27731	0.58	4.7	4.3	1.69	2.29	7.68468
3000194593	1	7.77534	115.5	22	16.4914	-2.63636	1		3.65	-0.851815	121	112	65	28.7	4.4	4.55462	0.62	4.4	3.31	1.21	1.76	7.68541
3000195658	2	8.83288	122.4	25	16.687	-2.01724	1	50	3.9	-1.3076	169	116	68	29.1	3.6	2.63866	0.41	3.6	4.49	1.64	2.4	7.07118
3000197763	2	4.83836	98.9	16	16.3579	-2.62791	1		3	0.325621	142	84	56	34.1	5.3	3.76471	0.61	4.9	3.48	1.63	1.54	7.77678
30002047556	1	4.8137	96	15	16.276	-3.47727	1		3.8	-1.41903	60.1	98	55	25.7	5.5	4.40336	0.43	4.1	3.01	1.02	1.91	7.24886
3000212144	2	6.26027	106.2	16	14.1864	-2.69388	1		3.8	-1.78922	75.2	91	52	26.5	4.8	3.46218	0.57	4.9	4.08	1.27	2.7	7.70896
3000230476	1	12.9808	141.8	47	23.3747	-2.26923	1		2.5	-3.3523	55.6	127	74	30.7	3.6	4.84034	0.72	4.4	3.99	1.21	2.1	7.83495
3000233396	1	14.9753	150.4	33.5	14.8098	-2.98462	2		3.8	-1.50366	176	124	63	37.6	3.5	3.54622	0.63	5.3	3.75	1.62	1.66	7.88752
3000273617	1	10.4356	125.4	26.5	16.852	-2.64615	1		2.8	-0.779661	174	109	60	44.5	4.9	0.605042		5.1				NA
3000278390	1	12.7836	138.4	49.5	25.8424	-2.70513	1	50	3.05	-0.806638	232	131	59	50.8	6.9	6.7395	1.01	4.9	4.89	1.26	2.92	8.28103
3000287367	1	6.79726	104.5	17	15.5674	-3.82353	1		3.9	-1.21689	90.8	92	56	35.8	6.7	4.40336	0.54	3.8	4.59	1.35	2.69	7.40066
3000293898	1	14.9918	153.7	59.5	25.1866	-2.47692	2		2.5	1.28501	457	123	73	43.5	31	3.79832	0.61	5	3.51	1.2	1.98	7.79699
3000295073	1	11.2411	130.8	39	22.7955	-2.13235	1		2.5	-0.115111	261	137	84	44.6	4	4.85714	0.75	4.5	4.35	1.6	2.51	7.89824
3000295906	1	8.89589	120.2	25.5	17.6495	-2.62069	1			0.133512	204	110	47	36.2	6.1	4.57143	0.7	3.9	5.34	1.64	3.65	7.68615
3000299404	2	5.27123	103.8	16.5	15.314	-2.15556	1		3.1	-2.87627	37.2	80	50	25.6	3.1	5.69748	0.91	3.6	2.8	1.23	1.33	7.86847
3000299453	1	14.0603	147.1	40	18.4856	-2.61111	2		3	-0.00929032	314	132	81	37.3	6.1	5.4958	1.09	5	5.41	1.62	3.12	8.37746
3000299508	1	13.0438	139.4	30.5	15.6955	-2.57692	2		4	-1.83969	145	112	72	41.2	3.9	6.58824	0.4	5.1	4.51	1.77	2.52	7.3948
3000307056	1	4.19726	95.2	13.5	14.8957	-2.17073	1		3.4	0.296594	104	105	59	34.4	4.5	3.79832	0.58	4.9	4.69	1.71	2.86	7.72635
3000308336	2	13.4466	134.8	33	18.1608	-3.93103	1	52	4.1	-3.75162	116	94	50	35.2	4.8	3.22689	0.66	4.5	6.02	1.56	3.89	7.77041
3000310954	1	11.3836	128.5	31.5	19.0767	-2.84286	1		3.6	-1.50936	146	114	60	38.7	5.8	3.2605	0.39	5.3	4.29	1.94	1.8	7.40794
3000314612	1	9.89589	126	33.5	21.101	-2.29032	1		3.5	-1.10319	152	123	72	28.1	4.7	3.69748	0.96	5.3	4.11	1.67	1.73	8.30873
3000320264	1	5.79726	105.7	17.5	15.6635	-2.55319	1			-1.87127	58.8	110	57	28.9	5.8	5.09244	0.56	4.8	3.38	1.21	1.95	7.67064
3000321404	1	5.77534	106.4	18	15.8997	-2.40426	1	50	5.6	0.666791	152	109	56	29.3	5.8	4.30252	0.76	5.4	4.76	1.93	2.2	8.09381
3000328323	1	14.5041	154.4	51.5	21.6029	-2.02941	2	50	3.3	1.64744	504	108	76	35.1	6.6	4.62185	0.64	4.6	4.74	1.73	2.49	7.76162
3000328514	1	14.0795	147.4	51.5	23.7035	-2.56944	2		3.8	1.3242	475	138	81	45	5.9	NA	0.54	4.78	4.95	1.38	2.93	7.6301
3000334111	1	12.6219	139.9	31.5	16.0944	-2.03896	1	50	3	-3.39988	53.5	116	64	53.7	7.8	3.86555	0.75	4.1	4.28	1.27	2.72	7.80515
3000335378	1	13.6027	141.6	23.5	11.7204	-2.85333	1	50	3.9	-0.526359	261	95	59	37.6	6	3.94958	0.63	5	5.06	1.48	2.92	7.82925
3000353942	1	6.57534	110.2	17	13.9986	-2.14286	1		3.25	-2.46877	48.9	101	66	32.1	3.4	NA		4.6				NA
3000355081	1	4.30137	96	15	16.276	-2.78571	1	50	2.9	-0.963805	60.7	99	69	28.1	3.9	6.92437	0.69	4.4	3.15	0.74	2.1	7.79239
3000359447	1	12.263	140	38.5	19.6429	-2.02597	1		3	-0.56657	243	115	60	44.6	4.7	2.89076	0.62	5	4.59	1.55	2.55	7.81325
3000362432	1	8.96712	121.3	24.5	16.6512	-2.43103	1	51	4.1	-1.60516	102	98	58	37.4	4.6	4.85714	0.63	4.7	2.89	0.82	1.94	7.76737
3000363994	1	5.58904	95.1	15	16.5856	-4.35556	1		3.8	-2.74134	35.7	127	57	33.4	5	NA	0.54	4.8	3.3	1.21	1.78	7.63428
3000366468	1	10.989	129.6	27.5	16.3728	-2.30882	1		4	-2.33332	93.8	117	75	40.1	5.7	4.01681	0.72	5.2	3.78	1.06	2.49	8.002
3000367026	2	4.09041	88.4	13	16.6356	-3.76923	1	50	3	-1.11109	72.6	95	56	39.9	4	2.57143	0.56	3.9	3.57	1.5	1.76	7.463
3000367821	2	4.99178	94.5	15	16.7968	-3.65116	1			-3.42858	28.2	100	61	26.7	4.1	4.10084	2.04	4.9	4.56	0.83	2.84	8.98403
3000371929	1	9.22466	119.5	21.5	15.0558	-2.74138	1	51	3.55	-2.67623	55.9	93	56	31.8	4.2	3.94958	0.33	3.8	2.63	1.07	1.22	6.90818
3000374429	2	6.68493	107.1	19	16.5644	-2.5102	1	50	3.2	-2.13873	84.6	103	59	34	4.5	NA	0.81	4.7	5.71	1.65	3.69	8.01869
3000376707	1	14.8712	156.7	37	15.0683	-2.01538	2	52	3.1	0.574844	372	99	58	32.5	3.7	6.33613	0.93	5.1	3.31	1.32	1.87	8.23852
3000393620	1	8.38356	119.7	24	16.7503	-2.2807	1			1.34697	247	107	70	32.6	4	5.66387	0.43	5.1	3.62	1.47	1.91	7.46712
3000394201	2	6.10685	99.9	18	18.0361	-3.63043	1		3	-0.847124	108	90	59	29.9	4.1	3.81513	0.9	4.9	3.26	0.83	1.98	8.16572
3000397942	1	8.2137	117	20	14.6103	-2.36364	1			NA		119	77	34.2	5.2	4.53782	0.31	5	4.2	1.73	2.11	7.1201
3000397967	1	7.85479	115.8	21.5	16.0332	-2.58182	1		2.5	-0.687578	129	116	63	26.8	6.7	4.97479	0.31	4.5	4.11	1.4	2.49	7.01474
3000402816	1	4.09315	93.4	16	18.3411	-2.60976	1	50	3.3	-1.84183	36.2	95	54	29.2	3.8	5.59664	1.05	4.1	4.86	1.49	2.81	8.14162
3000405614	1	15.5918	147.3	53.5	24.6575	-3.7619	2		3.3	-0.182767	289	112	68	47.1	2.8	5.86555		5.2				NA
3000405940	1	9.2411	120.4	27	18.6256	-2.58621	1		2.5	-0.0451492	192	117	75	38.3	5	3.12605	1.11	4.3	5.03	1.92	2.8	8.24482
3000406677	2	4.73151	97.9	16.5	17.2155	-2.09524	1	50	3.05	-0.1976	117	75	53	26.2	4.7	4.23529	0.95	6	4.41	1.65	2.24	8.42231
3000419260	1	4.11507	93.3	12.5	14.3597	-2.63415	1	50	2.8	-1.1975	53.7	99	53	20.5	5	3.2437	0.52	4.8	3.49	1.41	2	7.59654
3000431704	1	8.46849	118.9	23	16.2691	-2.42105	1		3.65	-0.430273	142	114	59	24	4	4.06723	0.75	3.5	3.24	1.11	1.68	7.64693
3000432092	1	15.3041	155.7	56	23.0999	-2.42857	2			0.960508	417	116	74	65.2	4	6.9916	0.71	5.3	3.01	1.01	1.74	8.00706
3000436519	2	5.40548	103.4	16	14.9651	-2.24444	1		3.6	-0.757395	94.2	105	59	37.4	4.8	4.94118	1.54	5	3.9	1.01	2.27	8.72307
3000436791	1	13.8603	141.1	37	18.5844	-3.44444	2	50	3.5	0.497245	371	116	72	35.5	5.3	2.65546	0.46	4.6	3.08	1.19	1.54	7.43137
3000436951	1	10.8932	128.2	23	13.9943	-2.51471	1		2.85	-1.45296	150	111	59	30.3	2.7	2.82353	0.84	5.2	2.99	1.01	1.62	8.15615
3000446767	1	13.5068	143.2	39	19.0186	-2.64	2	50	3.2	1.05776	440	131	74	35.7	6.7	5.17647	2.61	5.6	4.84	1.31	2.26	9.36396
3000449682	2	10.5096	128.2	24	14.6028	-2.32308	1		3.5	-0.697142	266	108	71	30	4.7	3.84874	0.5	5.2	4.33	1.53	2.37	7.63736
3000452826	1	4.49315	97.8	16.5	17.2507	-2.35714	1	50	2.6	1.39921	149	112	71	29.6	5.8	2.62185	0.6	3.5	3	1.33	1.31	7.42378
3000471402	2	4.15068	94.5	12	13.4375	-2.20513	1		2.5	-2.24885	41.7	91	52	23.4	3.2	4.20168	0.42	4	3.52	1.13	2.18	7.20064
3000473304	2	13.1781	143.4	34	16.5341	-2.15	2	50	3.4	0.112227	361	112	69	42.5	3	3.29412	0.82	4.2	3.38	0.79	2.18	7.91848
3000482834	1	5.04658	97.5	13	13.6752	-3.13636	1	50	2.45	-2.12794	40.6	90	55	26.9	4.4	4.84034	0.49	5.2	4.35	1.37	2.89	7.61715
3000491154	1	13.6	142.3	32	15.803	-2.76	1		3.3	-1.95884	141	110	62	42.5	3.2	3.46218	0.75	4.6	3.01	1.37	1.39	7.92022
3000497745	1	3.66301	90.9	11.5	13.9178	-2.48718	1			-1.79026	37.5	90	55	21.6	5.3	5.36134	0.86	2.6	4.07	1.03	2.79	7.48653
3000505125	1	5.27397	105.2	17	15.3609	-2.11111	1	55	3.3	-0.845096	78.1	91	60	25.3	3.9	2.87395	0.41	4.8	4.19	1.72	2.27	7.35886
3000510458	1	15.9863	157.6	52	20.9359	-2.25806	2			-4.54617	25	104	55	42.5	4.1	6.16807	2.81	4.8	2.82	0.61	1.26	9.28365
3000510504	1	14.7452	141.4	34	17.0051	-3.94118	2			-1.93387	145	131	65	58.3	3.4	5.46218	1.04	4.6	3.12	0.88	1.6	8.24712
3000512687	2	11.1589	128.1	23	14.0162	-2.76119	1		2.35	0.300682	367	118	71	39.1	3.8	3.10924	0.71	4.4	4.53	1.46	2.48	7.82096
3000518671	1	6.50137	108.7	20	16.9266	-2.44898	1	50	4	-2.00505	63.1	93	54	32.1	5.2	4.16807	0.88	5	3.58	1.2	2.09	8.16345
3000524106	1	15.0521	145.6	38	17.9251	-3.72308	2		4.5	-0.969419	219	117	75	50.2	4.6	4.36975	0.47	4.5	4.05	1.59	2.2	7.4309
3000533024	2	4.49041	92.1	13	15.3258	-3.47619	1		2.6	-0.588686	91.2	102	54	31.3	3.6	4.77311	0.49	5	4.33	1.38	2.8	7.57793
3000534737	1	5.42466	101.6	15	14.5313	-2.91111	1		2.5	-1.29916	63.7	101	64	24.4	3.8	4.36975	0.49	4.3	2.8	0.94	1.81	7.42711
3000546448	1	4.82466	99	15.5	15.8147	-2.79545	1	48	2.3	-2.66346	28	89	55	30.8	3.6	NA	0.62	5.1	3.94	1.18	2.75	7.83305
3000547414	1	10.1726	117	26.5	19.3586	-3.74194	1		3	-0.264993	212	120	57	39.7	3.1	7.37815	2.6	4.7	3.79	1.07	1.7	9.18492
3000548141	2	3.0137	87.1	14	18.4541	-2.23684	1	50	3.4	-1.8063	44.5	90	60	20.9	3.5	3.84874	0.48	3.9	3.84	1.31	2.45	7.30885
3000549410	1	12.326	138.8	34	17.6482	-2.18182	1		3.3	-0.660555	234	106	66	46.8	4.4	5.04202	0.63	4.5	4.14	1.47	2.46	7.72389
3000553760	2	7.95616	111.4	20	16.1161	-3.16667	1	45	3	-1.41489	137	94	47	33.7	3.6	4.23529	0.86	4.8	4	1.22	2.23	8.09964
3000557196	1	13.5918	141.4	33	16.505	-2.88	2		3.25	-0.619553	252	106	62	54.8	4.2	3.41176	0.55	5.2	3.86	1.22	2.25	7.73267
3000561724	2	4.53699	96.5	15	16.1078	-2.42857	1	52	2.9	-0.722783	95.5	104	56	32.7	5.2	4.52101	0.57	4.7	3.9	1.32	2.45	7.66729
3000573419	1	12.9123	142.5	50	24.623	-2.17949	1		2.5	-0.295912	283	111	78	41.9	5.7	6.16807	1.5	5.4	4.25	1.24	2.58	8.77371
3000574880	1	13.2274	133.3	33	18.5718	-3.35897	1			-0.109023	303	105	67	43.5	6.1	4.08403	0.58	4.8	4.52	1.9	2.13	7.70573
3000577274	2	11.4247	136.4	29	15.5872	-2.01515	1	50	3	-1.60257	199	113	66	35.3	4.8	2.90756	0.85	4.2	4.67	1.51	2.58	7.95441
3000587695	1	13.2877	146.3	54.5	25.4629	-2.22667	1	50	3.1	-1.7198	154	114	52	37.9	3.1	5.22689	1.53	5.1	3.62	1.28	2	8.73635
3000595220	2	13.7425	140.7	34	17.1748	-2.91379	2			0.659503	418	113	81	41	3	3.7479	0.77	4.8	3.53	1.16	2.01	7.9891
3000596814	1	14.7288	148.5	55	24.9408	-2.89706	2	48	2.85	-1.74799	158	121	81	49.7	3.8	7.69748	0.98	4.1	5.75	1.53	3.9	8.07263
3000609609	1	14.3589	146.5	34.5	16.0747	-3.19118	2	50	3.2	1.30178	472	117	74	61	6.7	6.35294	0.93	5.3	2.49	1	1.15	8.27698
3000615268	2	6.85753	110.7	18	14.6885	-2.31373	1	51	3.5	0.7074	233	88	57	27.1	4.3	2.70588	0.8	4.6	6.61	1.1	2.15	7.98476
3000629686	1	5.98904	107.8	17	14.6289	-2.10638	1	50	3.05	-0.383501	109	94	56	32.3	4	4.58824	0.84	3.8	3.27	1.08	1.79	7.84249
3000632583	1	4.38356	97.3	13.5	14.2596	-2.47619	1	49	3.4	-1.56824	43.3	94	59	26.5	4.5	NA	1.25	4.9	2.92	0.89	1.62	8.49422
3000632881	1	6.72877	105.5	16.5	14.8245	-3.10204	1		3	-1.13575	93.9	94	61	21.9	6.9	4.01681	0.71	4.8	3.7	1.09	2.35	7.90797
3000645282	1	9.21918	117.7	21	15.1589	-3.05172	1		2.05	-0.995326	134	92	58	43.2	4.9	4.31933	0.34	4.9	4.22	1.41	2.58	7.19227
3000645283	1	9.21918	117.9	20.5	14.7478	-3.01724	1		1.95	-1.21496	122	90	60	46.3	4.7	3.89916	0.39	4.7	4.79	1.71	2.67	7.2878
3000647442	2	9.81096	123.3	19	12.4976	-2.66667	1		3.5	-0.95135	220	97	60	35.8	3	4.47059	0.44	4.4	2.64	1.17	1.37	7.34247
3000648498	2	10.2712	126	26	16.3769	-2.66154	2			-0.591586	248	104	62	39.9	3.5	5.81513	0.54	5.1	3.36	1.17	1.93	7.6949
3000648500	1	11.8274	136	27.5	14.8681	-2.12	1		3.5	-2.36619	101	98	58	41	4	3.88235	0.63	4.6	3.23	2.07	0.46	7.74587
3000649312	1	4.19452	95.2	14	15.4474	-2.17073	1		3.2	-1.51644	44.7	95	49	36.8	2.5	4.95798	0.86	4.5	2.71	0.82	1.58	8.0351
3000653728	1	9.45753	123.7	23	15.031	-2.32787	2	50	2.5	1.08923	274	92	84	286	3.6	3.15966	0.47	4.6	3.34	1.23	1.93	7.45288
3000655115	1	13.7288	146.4	39.5	18.4296	-2.21333	2		3.5	0.20055	337	111	66	49.9	3.9	5.2605	0.57	5	2.98	1.07	1.69	7.72916
3000659698	2	10.7808	118.6	21	14.9297	-4.1791	1			-1.98745	176	96	58	37.3	3.6	3.81513	1.34	4.8	3.55	1.35	1.79	8.54313
3000659935	2	11.3452	128.3	26	15.795	-3.24242	1			-0.965919	244	94	65	37.9	2.9	3.04202	0.21	5.2	1.76	1.06	0.65	6.76986
3000663045	1	13.7397	146.1	60.5	28.3436	-2.25333	1	50	3.25	-2.17877	126	121	65	41.9	4.1	3.86555	2.24	5.3	4	0.91	2.32	9.15603
3000663120	2	17.3342	143.7	40	19.3708	-3.03704	2		4	-4.22194	104	109	64	55	2.3	4.9916	1.9	5.2	5.8	1.52	1.71	8.97236
3000664270	1	12.8301	139.4	30.5	15.6955	-2.57692	1		3	-1.03408	211	103	72	47.3	6	3.64706	1.01	5.1	3.6	1.3	1.88	8.32104
3000664347	1	13.9836	143.9	30	14.4877	-3.05556	2	50	3.5	0.590112	382	110	59	45.7	2.4	5.98319	1	4.3	3.34	1.13	1.72	8.14046
3000674642	2	11.8493	138.8	34.5	17.9077	-2.125	2	46	3.4	-0.564115	292	113	60	40.2	5.2	4.28571	0.38	4.4	3.69	1.28	2.27	7.19587
3000676624	1	9.87945	126.8	28	17.4148	-2.16129	1	50	3.25	-0.213557	216	127	69	40.1	5.6	4.33613	0.7	4.3	3.42	1.25	0.13	7.78379
3000680208	1	13.2904	126	20.5	12.9126	-4.93333	1		3.25	-3.71403	40.7	106	74	44.4	6.4	4.68908	0.56	5.3	4.53	2.06	1.97	7.76973
3000687754	2	11.1945	131	25.8	15.0341	-2.32836	2		3.3	0.33417	371	115	70	44.9	2.9	3.76471	0.61	4.7	3.74	1.43	1.95	7.73511
3000688728	2	10.5014	126.2	21	13.1856	-2.63077	1	50	2.8	-2.17111	166	112	71	43.7	3.1	3.02521	0.78	4.7	4.46	1.97	2.14	7.98095
3000694189	1	10.4411	126.3	24.5	15.3589	-2.50769	1		3.1	-1.41794	132	110	61	49.9	4.9	5.02521	0.46	4.3	2.81	1.19	1.4	7.36393
3000702294	2	7.85479	116.6	20	14.7107	-2.2037	1	50	3.4	-1.25387	145	104	64	36.4	3.3	3.56303	0.83	5.2	4.72	1.04	3.4	8.14418
3000706404	1	11.7562	134	25	13.9229	-2.38667	1	50	3.5	-1.34197	174	87	49	48.9	4.6	2.94118	0.69	4.7	5.16	1.64	3	7.85834
3000707949	2	7.39178	111.3	17.5	14.1269	-2.75	1	50	3.1	-0.280295	166	93	55	28.9	3.3	2.36975	0.5	4.7	4.72	1.57	2.72	7.53626
3000707973	1	12.063	134	33.5	18.6567	-2.38667	2		3	-1.10293	194	102	57	39	4.2	3.4958	0.95	4.6	3.46	0.95	2.19	8.15661
3000709464	2	12.7699	143.3	37.5	18.2616	-2.16667	2	49	2.8	-1.67481	212	98	64	39.9	5.1	3.4958	0.93	4.2	4.71	1.37	2.78	8.04436
3000711733	1	11.4384	131.3	29	16.8216	-2.44286	1		3	-0.319892	242	100	62	37.5	3.2	4.2521	0.41	4.4	3.34	1.15	2.08	7.27185
3000714513	1	9.87123	127.2	31	19.1596	-2.09677	1		2.2	1.00003	321	107	61	40.8	5.3	3.59664	0.78	4.1	4.81	1.43	2.96	7.84437
3000715940	1	14.3562	152.9	38	16.2543	-2.25	2		3.4	-0.131527	301	99	54	51.4	6.1	4.31933		5.5				NA
3000716285	2	8.56164	119	23	16.2418	-2.19643	1		2.5	-0.996751	188	118	62	32	3.9	NA	0.61	4.9	3.66	1.28	2.11	7.77678
3000720156	1	7.12329	113.7	20.5	15.8574	-2.01961	1	50	3.55	-0.332972	127	100	84	24.9	3.3	4.13445	1.01	4	3.8	1.17	2.29	8.07809
3000721143	2	10.4192	124.5	25	16.1288	-2.89231	2		2.7	-0.163469	286	96	57	42.2	4.4	3.44538	1.11	4.8	4.46	1.42	2.47	8.35482
3000721244	2	8.91781	116.4	27	19.9277	-3.05172	1		2.5	-0.6039	215	113	59	57.7	5.1	5.84874	0.61	3.5	4.77	1.47	2.95	7.44031
3000726039	2	8.97808	120	19	13.1944	-2.43103	1	50	2.9	-0.0111943	263	129	74	35.8	3.7	6.62185	0.93	5.4	4.49	1.83	2.16	8.29567
3000726063	1	14.3151	150.3	38	16.8215	-2.63235	2		3.25	1.42049	488	108	57	57.9	4.4	5.7479	1.05	5	3.21	1.16	1.88	8.34007
3000726511	1	11.5863	120.7	32	21.9652	-3.95714	1	50	3.7	-0.169242	283	118	62	45.6	6.1	4.31933	0.5	5	3.37	1.44	1.64	7.59814
3000727608	1	4.6411	96.2	14.5	15.6682	-2.7381	1	51	3	-1.22402	66	92	47	18.7	2.7	3.2605	0.93	4.1	3.79	1.39	2.1	8.02026
3000727950	1	5.98356	107.7	17	14.6561	-2.12766	1	46	2.25	-0.624374	100	94	48	31.1	6	5.19328	0.49	4.5	3.71	1.26	2.33	7.47257
3000731595	1	9.8137	121.6	20.5	13.8639	-3	1		2.2	-1.32119	138	96	60	39.2	4.6	5.39496	0.59	4.9	2.7	0.73	1.76	7.74345
3000738570	2	9.32329	124	33	21.462	-2.13115	2	48	2.75	-0.457453	226	103	56	45.1	3.6	5.88235	0.54	5.1	4.18	1.38	2.36	7.6949
3000741562	1	6.92603	107.2	16	13.9229	-3.29412	1		3	NA		97	59	38.8	3.5	3.91597	0.7	4	4.32	1.48	2.63	7.71147
3000743744	1	12.1562	136.2	32	17.2503	-2.09333	1		2.6	-0.954363	207	98	51	50.4	3.5	6.10084	1.32	4.7	4.25	1.19	2.84	8.50704
3000743888	2	8.36712	114.7	16	12.1617	-2.96429	1		2.9	-1.95691	113	98	69	46.4	4.5	3.32773	0.79	4.9	3.78	1.38	1.69	8.03536
3000743889	2	10.326	126.4	24	15.0216	-2.6	1	50	3.1	-0.555478	251	92	56	52.8	3	4.31933	0.89	4.7	3.66	1.54	1.75	8.11287
3000744760	1	13.3671	134.2	30.5	16.9354	-3.84	2	50	3	-1.82618	146	105	62	47.6	4.4	3.10924	0.67	4.8	3.3	1.18	1.66	7.84998
3000748813	1	12.8055	142.2	50	24.727	-2.21795	2		3	-0.295912	283	119	64	50.2	6.2	3.51261	0.5	4.6	2.61	1.11	1.17	7.51476
3000763530	2	11.7644	131	29.5	17.1901	-3.34375	2		3.7	-2.78296	148	90	70	42	5.2	5.93277	0.98	4.2	4.55	1.55	2.52	8.09673
3000775810	1	5.34247	97.3	13	13.7315	-3.86667	1		1.85	0.362164	122	96	45	29.4	4.2	2.33613	0.36	4.9	3.36	1.04	1.82	7.24943
3000778857	1	5.77534	103	13.5	12.725	-3.12766	1		3	-1.49369	70.3	86	61	25.9	4.3	3.69748	0.45	4.7	4.02	1.58	1.95	7.4309
3000779659	2	10.4329	129.5	24.5	14.6092	-2.12308	1		2.5	-1.09105	210	112	64	39.4	3.6	3.98319	0.44	4.7	3.77	1.35	2.06	7.40843
3000780462	1	12.2356	133.7	31	17.342	-2.42667	1		3	-0.314595	268	130	84	42.2	3.7	4.43697	0.67	4.6	4.92	1.3	3.16	7.80742
3000783784	2	9.47123	121.7	20	13.5036	-2.5082	1	50	3.3	-2.71243	104	101	61	32.9	5.3	4.7395	0.37	4.8	3.98	1.93	1.74	7.25621
3000783796	1	7.72055	111.7	18	14.4267	-2.90566	1	50	3.4	-2.11752	67.3	90	50	34.3	5.4	3.78151	0.81	5	3.77	1.36	2	8.08056
3000783894	1	15.2301	144	56	27.0062	-3.96923	2		3.25	-0.807825	233	125	66	44.4	5.1	7.21008	1.53	4.5	3.55	0.82	2.17	8.61119
3000802098	1	11.8301	135.3	40	21.8507	-2.21333	2	50	3.2	-1.18507	187	123	72	46.5	4.7	6.85714	0.92	5.3	3.69	1.27	2.03	8.26617
3000807816	2	3.63562	89	12	15.1496	-2.66667	1	49	2.5	-0.272226	104	98	52	27.2	5.1	4.63866	0.57	3.8	3.46	1.53	1.79	7.45473
3000811065	2	8.4274	118.8	26	18.4222	-2.23214	1	50	3.05	0.0517829	228	95	52	32.9	4.5	4.48739	0.68	4	5.69	2.03	3.21	7.68248
3000811129	1	8.83562	117.3	21	15.2624	-3.12069	1	50	2.8	-1.87636	89.1	125	79	47.8	4	3.52941	0.44	3.8	4.11	1.65	2.18	7.19587
3000811846	1	14.6712	153.8	54.5	23.0401	-2.11765	2		3.25	0.977119	419	112	62	47.7	4.5	6.48739	1.58	5.4	4.06	1.09	2.37	8.82567
3000831992	1	10.3589	126.7	22.5	14.0162	-2.44615	1		2.9	0	233	88	52	43.3	6.8	5.36134	0.39	4.6	4.64	1.52	2.73	7.26629
3000844055	1	11.9397	133.6	29	16.2474	-2.44	1	50	3.65	-1.35429	173	96	54	36.7	4	3.39496	0.42	3.8	3.36	1.65	1.37	7.14935
3000860324	1	10.1753	126	33	20.7861	-2.29032	1		3.25	-0.42223	200	104	65	40.4	5.2	3.91597	0.44	4.1	4.3	1.33	2.55	7.27185
3000862068	1	4.5589	99.1	16.5	16.8011	-2.04762	1	50	3.6	-0.698559	83	96	57	31.8	6.1	5.56303		4.6				NA
3000871968	1	7.22192	111.2	17	13.748	-2.5098	1	50	3.3	-1.68256	73.9	107	59	44.8	6.1	3.2437	0.75	4.4	3.28	1.34	1.67	7.87577
3000871984	1	9.49041	121.9	22	14.8052	-2.62295	1	50	4	0.600699	237	108	64	50.3	5.3	3.52941	0.4	4.5	3.71	1.42	1.97	7.26963
3000872507	1	12.3041	138.6	33	17.1786	-2.20779	1		3.3	-0.226892	277	111	72	27.7	5	3.93277	0.42	4.4	3.41	1.34	1.91	7.29595
3000872527	1	8.70137	119.8	25	17.4191	-2.26316	1			-1.89159	88.4	96	63	44.9	4.3	4.31933	0.63	4.7	4.12	1.4	2.39	7.76737
3000873990	2	5.96712	107	18	15.7219	-2.08696	1	47	3.5	0.933412	203	114	69	41.4	5.8	3.47899	0.67	3.9	4.55	2.26	1.83	7.64234
3000888853	1	13.5342	144.3	51.5	24.7329	-2.49333	2	55	3	1.60905	514	133	83	43.1	4.9	8.23529	0.56	4.3	3.61	1.38	1.86	7.56064
3000890440	1	12.4904	139.8	29	14.8383	-2.05195	1		4	-2.17616	113	90	68	47	3.7	3.63025	0.44	4.9	2.97	1.25	1.26	7.4501
3000891462	1	8.83562	119.4	21	14.7303	-2.75862	1	50	2.9	-0.244769	179	115	68	44.2	5.5	4.06723	0.55	4.8	3.55	1.27	1.79	7.65262
3000891826	2	12.3507	141.3	36.5	18.2814	-2.14516	2			-0.18991	328	110	47	42.4	3.6	3.4958	0.9	5	3.39	1.07	1.81	8.18592
3000892318	1	8.32877	120	23	15.9722	-2.22807	1	48	3.2	-0.127888	158	111	55			2.01681			4.67	1.86	2.11	NA
3000892618	1	8.32877	120	23	15.9722	-2.22807	1	48	3.2	-0.127888	158	115	55	36.4	4.9	2.01681	0.38		4.67	1.86	2.11	NA
3000892968	2	10.4438	128.2	26	15.8197	-2.32308	2		3.5	-2.60132	127	105	58	42.1	2.2	4.36975	0.65	5.1	3.25	1.15	1.6	7.8803
3000893349	2	10.3973	122.6	25	16.6326	-3.18462	1			-0.652749	243	115	64	39.9	6	4.10084	0.49		4.15	1.28	2.52	NA
3000897593	1	13.2438	130.6	33	19.3476	-3.70513	2		3	0.407217	362	115	70	42.7	4.8	4.7395	0.53	5.8	3.38	1.41	1.78	7.80483
3000905628	2	7.17534	110.2	21	17.2924	-2.41176	1		3	-1.03503	127	96	59	43	3.8	5.39496	0.54	4.3	3.97	1.04	2.46	7.52427
3000912481	2	13.1616	141.3	29.5	14.7753	-2.5	1		3	-0.958755	262	96		44.1	4.1	2.72269	0.79	4.1	3.21	1.32	1.18	7.85711
3000915213	1	14.1726	151.2	49	21.4335	-2.04167	2	55	3.6	-0.394713	274	108	53	51.3	4	5.96639	0.78	5.4	4.01	1.15	2.47	8.11978
3000917018	1	12.9616	142.2	36	17.8034	-2.21795	2		3.2	-1.54042	168	102	58	37.4	5.6	2.16807	0.28	3.3	3.92	1.53	2	6.6028
3000917019	1	10.7918	126.5	25	15.6228	-2.76471	1		3.1	-1.01409	183	97	62	43.8	5.2	2.94118	0.68	4.3	4.62	1.49	2.49	7.7548
3000920763	1	11.7644	127.4	23	14.1706	-3.26667	1	50	1.95	-0.354065	264	107	70	50.6	4.5	4.2521	0.47	5.1	4.1	1.95	1.68	7.55606
3000924835	2	10.0192	125.4	24	15.2622	-2.33333	1	50	2.9	-0.32525	271	120	70	43.2	3.7	3.71429	0.78	4.8	4.69	1.47	2.97	8.002
3000927040	1	6.33425	109.6	16.5	13.7361	-2.26531	1		3.2	-2.98584	30.1	99	79	41.8	5.4	4.18487	0.44	4	3.32	1.35	1.77	7.24716
3000931623	1	7.74795	115.7	19.5	14.5669	-2.15094	1	50	2.9	-0.97826	115	90	59	45.7	4.3	4.11765	0.74	5.4	3.49	1.32	2.03	8.06714
3000931794	2	4.94521	100	13.5	13.5	-2.37209	1		3.05	0.981237	179	99	55	34.7	3.4	5.12605	0.56	4.9	3.8	1.3	2.05	7.69126
3000933804	2	8.25205	115.8	21	15.6604	-2.76786	1			-1.62901	127	110	60	44.7	3.7	3.39496	0.49	4.7	3.63	1.23	2.2	7.51606
3000934791	2	4.61096	75.8	10	17.4045	-7.35714	1	40	4.25	-1.55388	67.9	109	59	28.2	7.1	5.37815	0.64	2.9	4.99	1.56	3.17	7.30027
3000940417	1	12.6795	139.7	26.5	13.5785	-2.06494	2		3.4	-2.79484	83.4	99	63	41.5	5.4	3.81513	0.63	4.7	2.91	1.31	1.33	7.76737
3000941851	1	5.78356	106.8	14	12.274	-2.31915	1		2	-0.409838	108	104	52	37.8	6.1	3.51261	0.44	4.3	2.66	1.04	1.32	7.31948
3000949924	1	5.26301	100.7	15.5	15.2853	-3.11111	1			-0.500924	89.8	91	44	39.5	4.7	5.52941	0.46	5	4.09	1.32	2.45	7.51476
3000950712	1	14.3014	147.1	44.5	20.5653	-3.10294	2		3	0.218432	339	119	57	59	5	5.68067	1.43	4.9	3.54	1.07	1.84	8.62876
3000962349	1	5.75342	107	18.8	16.4206	-2.2766	1		3.1	0.643923	151	113	62	42.5	4.7	3.2605	0.73	5.1	3.78	1.36	1.71	7.99638
3000963038	1	3.70411	92.3	11.5	13.4988	-2.12821	1	48	3	-0.937789	61.5	111	81	33.1	5	5.34454	0.82	3.7	3.6	1.54	1.82	7.79173
3000964721	2	10.1041	123.8	26	16.9641	-2.5873	1		3.5	-0.484537	257	108	59	42	5.1	NA	1.07	4.4	3.93	1.49	1.73	8.23111
3000968451	1	8.29589	111.8	18.5	14.8009	-3.66667	1		2.5	-1.63477	86.1	98	41	35.6	4.8	4.33613	0.65	4.4	3.41	0.82	2.4	7.73267
3000970295	1	12.7123	139.1	30	15.5048	-2.14286	1		2.9	-1.12384	203	124	76	51.2	5.3	4.55462	0.88	4.9	4.19	1.18	2.67	8.14325
3000970903	1	15.8904	156	34	13.9711	-2.51613	2		3	-1.04356	212	105	58	43.2	3.7	3.98319	0.83	4.1	4.29	1.79	1.95	7.9065
3000971550	2	12.2986	139.6	32	16.4202	-2.41935	2	55	2.8	1.28407	521	107	67	45.3	4.9	4.36975	0.78	5.3	2.95	1.22	1.27	8.10109
3000975590	2	6.89041	100	17	17	-4.41176	1		3.5	-0.493992	154	82	50	36.5	3.9	3.19328	0.78	4.4	4.31	1.29	2.76	7.91499
3000981697	1	9.10685	120	22	15.2778	-2.65517	1	50	3.2	-0.716474	150	107	58	29.5	4.3	NA	0.82	5.1	5.91	1.79	3.7	8.11264
3000981903	2	12.8795	141.4	44	22.0066	-2.48333	2	50	3.4	1.79459	603	106	70	53.6	3.6	4.33613	0.86	4.5	3.73	1.15	2.29	8.0351
3000984949	1	14.0767	149.4	36	16.1288	-2.29167	2		2.75	-0.112541	303	123	54	56.8	3.2	6.55462	0.53	4.3	3.56	1.4	1.84	7.50558
3000986801	2	11.4795	135.9	41	22.1996	-2.09091	2		4	-0.537674	280	108	67	42.6	4.2	5.44538	1.13	4.3	3.42	1.02	1.86	8.26268
3000986977	2	3.96712	94.1	13.5	15.246	-2.30769	1	50	3.5	-0.343776	101	84	54	32.1	3.8	3.98319	0.73	4.2	3.17	1.14	1.84	7.80222
3000995743	1	4.41644	98.5	15	15.4603	-2.19048	1	50	3.55	0.243621	102	100	60	24.4	4.7	4.21849	0.41	4.3	3.75	1.65	2.08	7.24886
3001000592	1	4.16438	92.2	12.5	14.7044	-2.90244	1	45	2.5	-2.32127	25	91	67	30.2	6.3	5.54622	0.77	3.2	4.63	1.29	2.96	7.58363
3001004156	2	14.1041	137.7	32	16.8765	-3.66667	2		3.35	-0.972234	259	113	68	50.3	4.5	3.41176	0.47	3.6	4.83	1.65	2.65	7.20776
3001004191	1	6.76164	112.7	17	13.3845	-2.21569	1	50	3.5	0.522376	167	91	52	32.1	3.4	1.73109	0.51	3.5	3.28	1.36	1.47	7.26126
3001005929	1	10.7452	125.3	23	14.6496	-2.66154	1		3.25	-1.02677	182	120	59	39.2	4.2	2.70588	0.46	5.5	3.5	1.38	1.71	7.61007
3001010121	2	9.30411	121.1	24.5	16.7062	-2.60656	1		2.5	-2.47363	113	110	56	43.6	4.5	3.81513	0.49	5	3.62	1.44	1.98	7.57793
3001016884	1	14.274	150	55	24.4444	-2.67647	2	50	3.5	0.860478	415	102	69	48.8	5.1	4.40336	0.61	4.6	3.35	1.39	1.79	7.71361
3001017568	1	6.33425	109	18	15.1502	-2.38776	1		3.2	-0.436279	107	104	57	40.6	3	NA	0.81	3.8	3.53	1.21	1.9	7.80613
3001018717	2	8.28219	116.3	19.5	14.417	-2.67857	1		3	-0.973156	160	108	57	35.9	4.4	4.15126	0.53	4.7	3.48	1.3	1.93	7.59453
3001020843	2	5.38082	103.5	17	15.8697	-2.22222	1	50	2.8	-0.0864157	122	76	44	31.5	4.8	3.59664	0.46	4.2	4.31	1.75	2.49	7.3404
3001021667	1	4.78082	100	15.5	15.5	-2.56818	1		3.4	-0.27055	98	95	55	33.4	3.6	3.17647	0.63	4.6	4.05	1.46	2.22	7.74587
3001031472	1	14.3315	153.6	50	21.1928	-2.14706	2		3.4	1.52991	503	136	78	48.1	4.7	8.53782	1.35	4.4	3.28	1.03	1.63	8.46356
3001032987	1	5.03562	99.6	15	15.1207	-2.65909	1		3.5	-2.8047	25	91	53	30.4	2	3.29412	0.86	3.7	4.64	1.64	2.62	7.83936
3001043675	1	9.31781	125.4	21	13.3544	-2.04918	1	50	3.4	-1.44508	110	102	65	42.8	5.3	4.01681	0.98	4.5	4.24	1.32	2.17	8.16572
3001055875	1	15.2082	155	61	25.3902	-2.27692	2		3	1.92743	542	140	68	63.8	4.1	8.03361	1.18	4.7	3.87	1.27	2.09	8.39492
3001059168	2	12.9699	143.2	42	20.4816	-2.18333	2		3.3	0.743281	437	117	55	45	3.2	4.43697	1.16	4	4.03	1.1	2.61	8.21656
3001061379	1	13.5041	139.1	41.5	21.4483	-3.18667	2		3.75	-0.822294	233	109	54	45.4	4	4.55462	0.92	5.5	3.18	1.24	1.64	8.30321
3001067882	1	6.90137	105	16	14.5125	-3.72549	1	50	3.2	-1.35578	85.6	102	60	43.3	5.9	6.97479	0.42	4.1	2.97	1.15	1.41	7.22533
3001071375	1	9.31507	125.1	29.2	18.6581	-2.09836	1	50	3.5	-0.871492	141	110	96	44.4	4.4	5.04202	0.69	4	3.55	1.52	1.49	7.69708
3001072410	1	6.31233	108.6	17.5	14.8381	-2.46939	1	48	2.6	0.340563	138	84	58	35	4.4	4.08403	0.79	4.9	4.46	1.39	2.71	8.03536
3001072475	2	5.4	99.6	14	14.1127	-3.08889	1	48	3.5	-0.021401	125	99	56	32	4.2	3.73109						NA
3001073416	1	12.6603	131.8	26.5	15.2551	-3.09091	1		3.25	-0.671252	245	106	58	65.7	4.9	4.78992	0.89	4.6	4.51	1.55	2.19	8.09137
3001080322	1	8.42466	119.6	23	16.0792	-2.29825	1	48	2.75	-2.12569	67	117	51	51.9	4.7	5.76471	0.72	4.8	4.04	1.51	2.17	7.92196
3001080995	1	14.2411	146.3	41	19.1556	-2.72222	2	50	2.6	2.6715	674	104	57	47.5	3.8	5.21008	0.66	5	2.83	1.07	1.54	7.87577
3001082885	1	7.60822	115.8	20	14.9146	-2.13208	1	50	3.1	0.071971	169	106	59	36.6	4	2.5042	0.76	4.6	3.5	1.49	1.74	7.93347
3001083210	1	13.2438	141.8	37	18.4013	-2.26923	2		4	-0.935206	220	132	74	47.9	5.7	4.52101	0.46	4.7	3.87	1.4	2.3	7.45288
3001096493	1	12.9315	141.7	31	15.4391	-2.28205	1		3.85	-1.28554	189	104	71	59.3	3.8	3.69748	1.23	5.2	3.64	1.42	1.78	8.53752
3001100201	1	13.463	141.2	35	17.5549	-2.90667	1		2.8	-1.02298	212	116	59	62.3	4.8	3.47899	1.72	4.9	4.55	1.3	2.63	8.81341
3001100785	2	8.63288	118.6	23	16.3515	-2.26786	1	50	3.5	-1.09148	182	92	56	35.2	3.7	2.82353	0.43	3.6	2.98	1.07	1.72	7.11881
3001106894	1	13.4466	145	54	25.6837	-2.4	1	50	3	-1.52792	169	113	59	33.3	4.5	3.4958	0.85	4.3	3.66	1.04	2.34	7.97794
3001108628	1	12.9233	143.1	34	16.6035	-2.10256	1		3	-1.70671	155	121	65	56.9	5.1	2.48739	1.02	4.4	3.27	1.42	1.4	8.18325
3001117047	2	5.40822	78.2	9	14.7173	-7.84444	1	45	2.35	0.677022	161	73	47	38.2	7.5	3.41176	0.91	5.4	4.7	2.1	2.04	8.27393
3001120147	2	8.93699	119	18	12.711	-2.60345	1		3.15	-1.85459	140	111	75	36.2	4.2	4.35294	1.16	4.3	8.29	1	6.63	8.28888
3001120148	1	12.6	140	38.5	19.6429	-2.02597	2	50	3.05	0.0089857	316	117	57	51.1	5.7	4.87395	0.72	4.4	3.73	1.3	2.15	7.83495
3001129312	1	10.074	127.5	26	15.9938	-2.04839	1		2.95	-0.448882	198	96	54	47.6	7.3	6.23529	0.85	5	5.21	1.59	3.52	8.12876
3001135041	1	6.27945	107	16.5	14.4117	-2.79592	1		3.55	-1.1504	81.5	94	56	37.7	4	4.36975	0.52	4.7	3.08	1.44	1.69	7.57548
3001137566	1	7.52329	105.1	19	17.2008	-4.15094	1		4.3	-2.49141	54.2	102	61	31.4	3.2	5.36134	1.09	4.8	4.91	1.1	3.06	8.33664
3001138006	1	10.3726	128	23	14.0381	-2.24615	1	50	3	NA		106	65			NA						NA
3001138586	2	11.263	130.8	28.5	16.6582	-2.86364	2	50	2.8	-1.12316	232	107	52	37.4	4.2	3.36134	1.03	4.1	5.01	1.53	2.62	8.12239
3001138936	1	5.49589	104	15	13.8683	-2.37778	1		3.55	0.387366	123	95	76	37.3	4.5	4.36975	0.57	4.3	3.27	0.97	2.06	7.57834
3001150350	2	11.526	127	22	13.64	-3.43939	1	50	2.5	-2.78296	148	111	69	42.6	2	4.18487		5.2				NA
3001150351	1	13.2986	147	31	14.3459	-2.13333	2	53	3	1.43466	496	110	65	52.5	4.1	4.03361	0.48	5.2	4.93	1.76	2.56	7.59654
3001151059	1	14.3699	142.4	42	20.7123	-3.79412	2	55	3	-1.71077	159	100	54	42.2	5.4	2.80672	0.3	4.7	3.46	1.33	1.88	7.02544
3001151864	1	12.0822	130.5	26	15.267	-2.85333	1		2.5	-1.53077	159	103	64	41.2	3.7	NA	0.89		3.8	1.61	1.71	NA
3001152326	1	14.1863	140	30	15.3061	-3.59722	2	50	3.1	-1.31635	190	102	58	51.2	4.7	NA	0.53	5	3.49	1.48	1.58	7.65641
3001152754	1	13.3726	146.7	36	16.7279	-2.17333	2		3	0.563873	381	117	73	54.5	4	2.35294	0.61	4.9	3.47	1.54	1.42	7.77678
3001153963	1	14.9945	154.8	40.5	16.901	-2.30769	2	52	3.9	-1.61052	168	131	62	42.3	4.3	3.02521	0.4	5.4	4.29	1.86	1.96	7.45195
3001155305	2	5.27671	100	14	14	-3	1		3.23	-2.5885	42.7	100	58	30.7	3.6	3.46218		4.8				NA
3001156021	1	6.74247	108.5	15	12.7418	-2.4898	1		3.15	-2.75264	41	108	56	29.4	5.1	4.68908	0.37	4.6	4.31	1.34	2.9	7.21365
3001163565	1	6.36438	106.7	16	14.0537	-2.85714	1		3.65	-1.05605	84.7	80	49	35.1	6.6	3.78151	0.71	3.7	5	1.8	2.65	7.64769
3001164670	2	11.7534	138.5	32	16.6821	-2.17188	2		3.6	-0.498535	298	102	57	45.2	3.1	5.05882	2.57	4.6	3	0.86	1.5	7.15181
3001167964	1	4.53973	97.6	14	14.697	-2.40476	1	53	3	-1.2893	64	109	52	43.4	7	2.94118	0.61	4.8	4.3	1.56	2.55	7.75617
3001169334	1	13.6548	144.8	39	18.6006	-2.42667	2		2.5	-0.188891	295	123	65	49.6	4.6	5.14286	0.6	4.2	4.03	1.65	1.79	7.6061
3001170425	1	9.91233	126.5	21.5	13.4356	-2.20968	1		2.5	-0.239216	214	105	65	44.9	4.8	3.96639	1.18	4.8	3.26	1.3	1.46	8.41598
3001170506	1	9.50137	125.5	23.5	14.9204	-2.03279	1		3.4	-1.0128	158	116	67	61.6	4.6	NA	0.94	4	3.23	1.17	1.75	8.00626
3001172722	2	9.07945	120.4	26	17.9358	-2.36207	1		3.1	-0.483557	224	117	80	43.5	4.9	NA	0.58	4.5	4.28	1.69	2.28	7.6412
3001172751	1	17.0521	160	48	18.75	-2.01639	2		2.75	2.20397	567	97	58	56.1	2.8	4.80672	0.46	4.9	3.09	1	1.84	7.49455
3001172866	1	13.263	137.7	32.5	17.1402	-3.37333	1		3.5	-0.69183	243	128	72	44.8	2.8	NA	0.46	5.3	3.01	1.38	1.39	7.57302
3001175788	1	15.7616	159	61	24.1288	-2.03226	2		3.5	1.42849	468	133	67	62.6	3.8	6.05042	0.56	4.5	3.3	1.34	1.82	7.6061
3001176568	2	13.1178	139.5	34.5	17.7284	-2.8	2		3.5	-4.72608	87.9	110	56	56.3	3.3	NA	2.39	4.8	3.41	0.82	1.68	9.12176
3001179421	1	3.72877	85.7	11	14.9772	-3.82051	1			-1.59064	42.7	91	59	29.9	4.7	2.9916	0.71	4.8	3.56	1.52	1.8	7.90797
3001181502	1	6.81644	113.5	20.5	15.9134	-2.05882	1	50	3.6	-0.780674	108	105	74	44.3	4.5	4.06723	0.46	3.8	3.02	1.24	1.53	7.24032
3001182527	2	9.3589	124.3	29	18.7696	-2.08197	1	47	2.5	-0.536451	220	127	49	45.4	5.9	4.87395	0.38		4.23	1.35	2.67	NA
3001183710	1	5.30137	96.9	13	13.8451	-3.95556	1		3.5	-0.303758	96.8	82	57		3.5	4.16807	0.5		3.91	1.53	2.05	NA
3001184017	1	5.4411	104.8	16	14.5679	-2.2	1	51	3.15	-2.08076	41.8	98	54	38.6	4.9	4.15126	0.93	3.8	3.14	1.22	1.54	7.94428
3001185857	1	13.6877	146.8	36.5	16.9372	-2.16	2		2.5	0.722688	398	108	56	49.6	5.6	2.55462	1.84	5.3	3.44	0.9	1.76	8.95932
3001185863	1	14.3699	145.6	37	17.4534	-3.32353	2		3.33	1.78564	539	110	63	40.9	3.4	3.94958	0.9	4.8	4.57	1.25	2.61	8.1451
3001187614	1	14.7425	151.1	48	21.0239	-2.51471	2		3.6	1.01846	424	123	65	41.1	6.2	3.68067	0.47	4	3.66	1.48	1.76	7.31312
3001187760	1	13.389	143.7	48	23.2449	-2.57333	1	49	2.5	-0.589813	253	116	72	43.8	3.6	4.10084		5.3	1.08	5.76	1.4	NA
3001189302	2	11.6822	130.3	28	16.4918	-2.93939	1		2.95	-1.40879	225	127	74	39.2	3.9	4.03361	0.55	4.4	3.89	1.54	2.16	7.56561
3001190582	1	12.5644	136.4	31	16.6622	-2.49351	1		3.1	-1.83969	145	90	52	42.8	3.9	3.83193	0.6		4	1.59	2.09	NA
3001191660	2	9.52877	124	24	15.6087	-2.13115	1	52	3.65	-1.32904	194	123	72	35.3	3	4.21849	0.45	4.4	3.74	1.34	2.21	7.36494
3001192842	2	10.3726	128.9	24.5	14.7455	-2.21538	1	50	3.3	-1.60444	177	118	54	46.7	5.3	4.87395	0.42	5	4.34	1.7	2.13	7.42378
3001194851	1	13.4137	147.8	45	20.5998	-2.02667	2		3.2	1.2843	475	128	64	49.3	4.2	3.51261	1.18	4.8	4.84	1.21	2.91	8.41598
3001195380	1	5.96164	107.3	18	15.6341	-2.21277	1	50	3.7	1.17633	175	95	59	41.8	5.1	3.42857	0.51	5.1	3.53	1.38	1.99	7.63774
3001211151	2	5.78904	104	17.5	16.1797	-2.73913	1		3	0	147	109	52	33.6	4.9	4.20168	0.49	4.3	3.65	1.5	1.93	7.42711
3001211613	2	6.28767	106.2	16	14.1864	-2.69388	1	52	3.4	-0.797881	110	117	53	36	5	5.05882	0.61	5	3.49	1.17	2.26	7.79699
3001221072	1	13.9041	150.2	36.5	16.179	-2.18056	2			-0.364808	277	100	52	45.3	6.3	5.88235	0.74	5.4	3.64	1.07	2.17	8.06714
3001227647	1	7.26849	116.2	19	14.0715	-2.0566	1	50	3	-2.90163	37.1	103	54	32.4	2.6	3.94958		5				NA
3001231043	2	6.11507	106.6	14	12.3201	-2.17391	1	50	3.6	NA		84	51	43.5	5.5	3.98319	0.73	4.3	4.87	2.25	2.08	7.82575
3001248165	1	4.12877	94.6	14	15.6439	-2.31707	1	50	3.45	-1.53117	44.3	100	50	31.5	4.9	NA	0.36		3.09	1.25	1.66	NA
3001248422	1	14.5096	148.1	38	17.325	-2.95588	2			-1.94853	144	107	51	45.7	3.8	3.51261	0.71	5.2	3.82	1.43	1.87	7.98801
3001273583	2	7.52329	114	16	12.3115	-2.23077	1	50	2.7	-0.0394077	221	98	58	34	3.9	4.63866	0.7	4	3.58	1.01	2.25	7.71147
3001275441	1	13.4795	146.6	34	15.8202	-2.18667	2	50	3.55	0.0269123	318	107	61	40.7	5.8	3.79832	0.81	4.3	3.17	1.25	1.66	7.92974
3001275875	1	5.38082	103.7	17.5	16.2735	-2.44444	1	50	3	0.260503	118	97	56	38.3	5.2	3.46218	0.82	5.1	4.48	1.3	2.75	8.11264
3001278441	2	10.9205	132.8	28	15.8768	-2.0597	2	50	3.3	-1.01744	240	111	63	49.5	4	4.36975	1.37	5	3.57	1.46	1.5	8.60609
3001281109	2	4.08219	91.8	12	14.2395	-2.89744	1		2.7	-1.68823	55.4	102	51	23.8	4	4.28571	1.1	4.7	3.22	0.94	2.05	8.32472
3001288993	2	9.12603	121	25.5	17.4168	-2.25862	1	50	3.6	-1.616	152	98	69	43.2	3.8	3.44538	0.57	4.5	3.51	1.61	1.42	7.6238
3001295542	1	5.35342	104.6	15	13.7097	-2.24444	1		3.4	-1.66085	53.1	94	56	38.6	5.6	NA	0.66		2.23	1.16	0.92	NA
3001296555	1	7.94795	114	21.5	16.5436	-2.90909	1		3.05	-1.59843	87.6	100	56	37.6	5.7	4.80672	0.55	3.7	3.93	1.44	2.24	7.39234
3001296556	2	12.1808	135.7	34	18.4637	-2.60938	2		3.55	-0.653761	284	113	60	34.6	4	4.33613	0.6	4.1	3.6	1.18	2.1	7.58201
3001301359	2	9.75342	119.1	20	14.0996	-3.33333	2	48	1.75	-2.20328	145	97	62	37.4	5.1	4.82353	0.81		4.36	1.5	2.51	NA
3001302887	2	5.65205	102.3	15	14.3331	-2.48889	1	50	3.5	-1.34884	89.3	89	56	41	5.5	3.83193	0.83	4.8	2.62	1.04	1.22	8.06413
3001306847	1	12.8849	141.7	37.5	18.6763	-2.28205	1			-2.03426	131	95	55	47.4	3.5	3.78151	0.65	4.7	3.51	1.42	1.78	7.79863
3001306939	1	5.39178	102.1	14	13.43	-2.8	1	48	2.65	-2.0535	42.5	97	50	33.3	4.2	4.16807	0.72	3.8	3.62	1.06	2.37	7.68834
3001308896	2	13.7863	131	25	14.5679	-4.84211	2		3	-1.5218	221	96	62	31.1	4.3	2.9916	0.77	2.2	4.6	1.74	2.39	7.20894
3001309829	1	10.6	120.4	21.5	14.8315	-3.41538	1		3.2	-2.92912	63.3	85	53	42.3	6.4	4.58824	0.53	4.6	3.33	1.12	2.04	7.57302
3001313670	1	4.40274	98.5	16	16.491	-2.19048	1		3.15	NA		88	59	35.9	5.6	5.78151	0.92	3.3	2.22	0.82	1.37	7.79239
3001316972	1	12.9315	142.3	31	15.3092	-2.20513	2		3.25	-0.460318	266	123	52	47.8	4.5	3.91597	0.66	4.4	3.49	1.41	1.78	7.74794
3001317106	1	4.97808	101.4	15	14.5887	-2.25	1	50	3.65	-0.188249	101	97	68	31.9	5.7	5.05882	0.51	4.3	2.92	1.16	1.63	7.46712
3001319381	2	6.31233	106.5	18	15.8699	-2.63265	1	50	3.2	0.579953	180	113	68	47.3	3.7	4.97479	1.12	4.4	4.04	1.55	2.22	8.27678
3001334048	1	4.69589	98.3	15	15.5233	-2.2381	1	49	3.25	-0.875458	77.1	90	50	44.1	3.4	3.93277	0.99	3.4	4.32	1.08	2.88	7.89557
3001334137	1	5.9863	108.1	19.5	16.6872	-2.04255	1	50	4.25	-1.3686	74.3	97	57	35.4	8.8	4.48739	0.69	4.5	4.3	1.58	2.27	7.81486
3001334772	1	14.337	152.2	58	25.0379	-2.35294	2		3.95	0.916341	422	118	62	38.9	6.6	6.90756	2.37	5	5.23	1.12	3.33	9.15417
3001344279	1	8.64658	118	20.5	14.7228	-2.57895	1	50	3	0.104088	202	90	56	35.4	4.7	5.61345	0.58	4.2	3.94	1.42	2.39	7.5722
3001346126	1	7.04932	108	18	15.4321	-3.13725	1		3	-1.90713	66.3	88	48	31.7	4.1	2.52101	1.04	3.9	4.17	1.38	2.34	8.08204
3001346835	1	13.789	150	34	15.1111	-2.20833	1		2.5	-0.0653658	308	109	57	51.1	4.6	5.83193	0.61	4.2	3.5	1.24	2.13	7.62263
3001348197	1	4.76986	101	15	14.7044	-2.34091	1	49	3.3	-1.52807	56.9	95	61	31	5.8	3.51261	0.7	4.7	4.49	1.62	2.7	7.87273
3001350462	2	11.1918	129.3	23	13.7572	-2.58209	2		3.2	-2.32636	158	100	64	33.7	5.4	3.52941	0.5	4.2	2.82	1.03	1.42	7.42378
3001351024	1	5.83836	108.2	16	13.6668	-2.02128	1	50	3.2	-1.05313	84.8	98	68	38.7	5.4	4.60504	0.74	4.6	3.13	1.04	1.86	7.9068
3001352560	2	5.75068	104	15.5	14.3306	-2.73913	1	50	2.5	1.14623	218	95	55	42.9	6.1	4.90756	0.76	4.5	4.5	1.55	2.39	7.91149
3001353466	2	10.9205	132.7	30	17.0365	-2.07463	2	48	2.5	1.05645	469	114	86	50.8	7.8	4.67227	0.47	5.2	3.83	1.44	2.01	7.57548
3001354613	1	8.9589	122.7	25	16.6055	-2.18966	1		3.8	0.206482	209	94	48	37.7	3.2	4.38655	0.51	4.6	3.96	1.39	2.22	7.53456
3001361602	1	5.49041	102	14	13.4564	-2.82222	1	50	3	-0.265032	98.2	94	62	31.7	5	3.2437	0.65	5	4.33	1.45	2.5	7.8605
3001363914	1	13.4877	140.9	35.5	17.8816	-2.94667	1		4	0.124463	329	112	63	56.1	4.4	3.36134	1.75	5.4	4.02	1.11	2.52	8.92786
3001365489	1	6.73425	107	16	13.975	-2.79592	1		2.4	-1.20372	91.3	105	66	34.9	5.5	3.66387	0.56	4.9	4.2	1.16	2.81	7.69126
3001366663	1	13.0438	143.5	39	18.9392	-2.05128	2		4	-0.173673	296	107	59	40.1	2.3	NA	0.57	5.2	4.22	1.56	2.26	7.76839
3001368574	1	13.7562	146.5	32.5	15.1429	-2.69444	1	50	4	-0.800549	235	99	60	50.8	4.9	3.05882	0.99	4.6	3.08	0.98	1.85	8.19785
3001375608	1	4.48493	95.3	13	14.3139	-2.95238	1		2.15	0.0767483	95.8	89	47	42.1	5.1	4.97479	0.63	5.3	3.12	1.38	1.59	7.88752
3001382973	1	8.0137	114.7	19.5	14.822	-2.78182	1	50	3.4	-0.220821	153	99	55	44.5	4.6	2.92437	0.84	5	3.91	1.41	2.08	8.11693
3001387463	2	6.27671	106.7	16	14.0537	-2.59184	1	50	3.2	-0.701605	114	107	73	37.9	4.2	4.87395	0.62	4.6	5.85	1.59	4.05	7.72987
3001394037	1	12.9616	139.5	31	15.9299	-2.5641	1	45	2.6	-1.02298	212	111	60	46.4	3.7	4	0.69	5.1	3.47	1.39	1.63	7.94002
3001395573	2	8.47123	119.5	21	14.7056	-2.10714	1		3	-0.160706	212	106	59	44.3	6.5	3.02521	0.47	4.5	3.13	1.29	1.69	7.4309
3001396309	1	10.4548	129.3	27	16.1498	-2.04615	1		3.4	-1.6697	117	109	65	37.1	3	3.52941	0.46	5.1	3.33	1.29	1.92	7.53456
3001397015	1	16.3233	141.8	30	14.92	-4.96721	2	50	2.7	-1.10488	207	122	71	43	4.3	3.21008	0.85	4.9	4.02	1.97	1.61	8.10856
3001404133	2	12.9589	142.2	37.5	18.5452	-2.35	2	50	3.35	1.0717	483	104	61	47.8	4.5	4.21849	1.08	5.5	3.99	1.09	2.56	8.46356
3001405747	1	11.1945	131.2	35	20.3329	-2.07353	1		2.55	-1.28819	162	98	60	32.9	4.2	4.20168	0.48	4.3	3.97	1.96	1.64	7.40649
3001408460	1	7.32877	116.3	22	16.2653	-2.03774	1	50	2.8	-2.70807	42.2	118	88	31.8	4.4	4.48739	0.36	4.1	4.2	1.88	1.94	7.07118
3001408466	2	4.54247	97.2	15.5	16.4059	-2.2619	1	49	2.9	-0.964701	86.7	105	68	36.3	4.5	4.60504	1.05	4.8	5.56	1.99	2.74	8.29925
3001414235	1	5.7726	107	17	14.8485	-2.2766	1	49	2.85	-0.883127	90.7	104	59	24.8	3.5	3.02521	0.53	4.4	5.01	1.38	3.18	7.52857
3001416334	1	14.6411	147.7	42	19.2526	-3.01471	2		3	1.01846	424	117	65	52.3	5.1	4.67227	0.59	6.3	3.52	1.1	2.3	7.99476
3001419513	1	14.6247	148.5	38.5	17.4585	-2.89706	2			1.54907	491	110	56	53.5	4.3	5.37815	0.55	4.9	2.99	1.29	1.58	7.67324
3001420027	2	4.07671	91.5	11.5	13.7359	-2.97436	1		2.85	-0.0883991	112	104	64	29.8	3	4.40336	0.72	4	3.85	1.15	2.45	7.73964
3001421785	1	3.51507	90.8	13	15.7678	-2.51282	1		3.5	0.0794729	95.9	98	67	35.6	3.4	3.84874	0.62	4.6	3.71	1.6	1.8	7.72987
3001424224	1	6.56164	110.6	18	14.7151	-2.06122	1		2.8	-0.424638	123	103	51	32.8	4.1	2.92437	0.65	4.5	3.9	1.27	2.43	7.75514
3001428439	2	9.85479	125	29	18.56	-2.39683	1		3	-0.628135	245	106	64	43.5	4.6	4.82353	0.72	5.4	3.74	1.44	2.01	8.03974
3001428642	2	6.99452	107.5	18	15.576	-2.94118	1		3	-5.17185	25	91	54	42.6	4.3	4.77311	0.69	4.5	5.04	1.23	3.25	7.81486
3001439427	1	11.5863	131.4	29.5	17.0856	-2.42857	1		3	-1.34197	174	139	58	48.3	6.5	4.06723	0.39	4.9	4.27	1.51	2.39	7.32947
3001439594	1	12.6959	138	31.5	16.5406	-2.28571	1		4	-1.88052	142	91	54	58.7	5.1	4.7395	0.61	4.7	3.65	1.25	2.03	7.73511
3001440869	2	10.0411	124.7	25	16.0771	-2.44444	2		3.3	-1.76115	168	96	51	47.2	4	3.91597	0.8	5.4	3.49	1.35	2	8.1451
3001442970	1	8.7589	116	20	14.8633	-3.34483	1	50	2.9	-1.71032	96.9	91	55	32.9	2.1	3.42857	0.59	5	3.01	0.91	1.88	7.76365
3001444127	2	9.66849	123	23	15.2026	-2.29508	1		2.5	-0.426674	262	103	54	45.4	3.2	2.60504	0.37	5	2.79	1.49	1.07	7.29703
3001445786	1	12.6438	137	30	15.9838	-2.41558	1		3	-1.39285	180	126	86	39.4	3.6	2.43697	0.49	4.9	3.47	1.39	2.05	7.55773
3001460290	1	13.1507	132.5	28.5	16.2335	-3.46154	1		4.15	-2.47571	102	103	52	52.9	5.9	4.94118	0.76	5.4	4.2	1.63	2.22	8.09381
3001460333	1	15.6795	154.5	52	21.7844	-2.61905	2			2.05388	550	127	75	61.3	5.1	6.55462	0.73	4.1	2.41	0.69	1.5	7.77812
3001460529	1	14.2932	137.5	27	14.281	-4.51471	2		3	-1.38986	184	104	66	54	4.2	4.15126	0.91	4.8	3.21	1.62	1.26	8.15615
3001460769	1	6.75068	111	16.5	13.3918	-2.54902	1		2.75	-1.39653	84.1	108	61	34.9	4.1	2.63866	0.75	4.7	2.92	1.18	1.49	7.94173
3001462714	1	13.7863	148.8	37.5	16.9366	-2.375	2		2	1.17328	455	133	77	44.8	4.6	4.43697	0.81	4.3	2.75	1.09	1.44	7.92974
3001462911	1	8.36164	116.6	22	16.1818	-2.82456	1		4	-0.202125	154	105	51	49.6	5	4.77311	0.52	4.8	3.9	1.63	2	7.59654
3001464246	1	13.2822	145.3	40	18.9465	-2.36	2	50	3.55	-0.539602	258	123	65	43.9	6.3	4.28571	0.7	4.6	3.64	1.43	1.88	7.85123
3001464344	1	12.6575	137.9	33	17.3534	-2.2987	2			-0.935206	220	104	66	43.4	2.6	4.2521	1.08	5.5	3.84	1.01	2.41	8.46356
3001465036	1	6.56438	102.9	16	15.1109	-3.63265	1		3.4	-2.6604	43.5	93	56	45.2	5	4.78992	0.6	3.6	3.56	1.22	2.07	7.45195
3001471105	1	12.6384	140	33.5	17.0918	-2.02597	1	49	3.6	-0.702153	242	107	51	51.6	5.8	4.94118	0.78	5.4	3.32	1.34	1.76	8.11978
3001471367	1	13.463	131.8	26.5	15.2551	-4.16	1	50	3	-1.45369	175	108	68	48.1	5.4	5.2605	0.98	5	4.54	1.37	2.69	8.27108
3001472108	1	11.3288	132.7	29.5	16.7525	-2.24286	1		3	-1.19492	169	115	69	43.7	5	5.12605	0.51	5	3.77	1.25	2.21	7.61794
3001482128	2	8.63014	113	21	16.4461	-3.26786	1	50	3.8	-4.17914	62.2	99	62	35.5	3.8	3.32773	0.6	5.1	5.6	1.53	3.85	7.80026
3001484985	1	10.789	130.5	24	14.0926	-2.17647	1			-1.60997	139	100	60	30.9	7.2	4.21849	0.7	3.7	3.62	1.48	1.97	7.6335
3001485841	2	12.7671	134.6	26	14.351	-3.61667	2		3.95	-1.97688	194	92	55	48.9	5.7	4.45378	0.89	5	3.47	1.11	2.03	8.17475
3001486917	1	11.9945	136.6	30	16.0775	-2.04	1		1.8	-1.10293	194	107	67	50.9	9.9	3.02521	0.6	3.8	3.39	1.33	1.92	7.50602
3001487222	1	8.00822	115.2	17.5	13.1866	-2.69091	1	55	3	1.74391	274	92	54	44.2	4.5	4.90756		4.6				NA
3001491495	1	6.88493	113.3	17.5	13.6326	-2.09804	1		3	-1.21162	91	93	62	47	5.6	4.55462	0.66	5	3.61	1.41	2.08	7.87577
3001491806	1	9.33973	125.4	24	15.2622	-2.04918	1	50	4.5	-2.63053	57.6	99	50	32.7	4.5	3.47899	0.54	4.3	3.34	1.36	1.84	7.52427
3001493872	2	11.1616	130.5	27	15.8541	-2.40299	2	50	3.4	-0.756181	261	102	68	52.3	6.6	6.06723	0.81		3.63	0.96	2.42	NA
3001498173	1	4.07671	95.8	12.5	13.6201	-2.02439	1	50	3	-0.71245	68.6	83	51	29.2	3.5	5.83193	1.09	4.8	3.9	1.08	2.4	8.33664
3001498236	1	13.4301	131.3	26	15.0815	-4.22667	1		3.5	-1.34482	184	109	61	46.7	6.1	2.60504	0.74	4.9	4.56	1.68	2.68	7.96998
3001504394	2	6.54521	106.4	18	15.8997	-2.65306	1	50	3	-1.48117	108	82	44	40.3	3.4	5.15966	0.68	5	4.76	1.76	2.83	7.90562
3001508177	1	8.06301	117	22	16.0713	-2.36364	1		3	-1.02107	113	104	51	40.8	4.6	4.92437	0.68	5.3	4.79	2.08	1.97	7.96389
3001518322	2	5.39726	97.5	15	15.7791	-3.55556	1	47	2.2	-0.891304	89.3	107	58	36	5.8	3.73109	0.46	4.4	3.92	1.67	2.15	7.38692
3001518341	1	12.4027	137	30	15.9838	-2.41558	2	50	3.8	-1.19694	186	118	59	55.1	3.8	3.61345	0.67	5.4	4.11	1.43	2.4	7.96777
3001522021	1	12.5671	138.3	33.5	17.5146	-2.24675	2	50	3.9	-0.935206	220	109	62	41.2	3.2	3.31092	1.05	4.8	3.33	1.27	1.66	8.29925
3001522327	1	8	114.3	19	14.5432	-2.85455	1		3.95	-0.0362831	163	99	55	33.1	3.3	4.40336	0.69	4.6	4.83	1.03	3.41	7.83684
3001522421	1	13.3781	147.4	43	19.7913	-2.08	2	50	3.4	1.29153	476	138	62	45.3	6.3	4.90756	0.96	4.3	4.46	1.44	2.68	8.09964
3001524189	1	11.7808	134.5	31	17.1363	-2.32	1		3	-1.81138	138	120	63	52.7	5.3	4.9916	0.3		3.49	2	1.48	NA
3001524277	1	13.263	142.2	40	19.7816	-2.77333	1			-0.569666	255	113	67	48	5.3	4.68908	1.31	5.5	4.31	1.53	1.93	8.65662
3001534296	2	8.52603	119.3	21	14.755	-2.14286	1	50	2.5	-1.83397	141	86	51	49.7	4.8	4.31933	0.58	5.1	4.85	1.6	2.67	7.76636
3001535604	1	16.5671	159.5	63	24.7639	-2.06557	2	35	1.4	1.17095	434	117	58	69.4	5.8	6.01681	2.39	3.5	4.5	0.91	2.95	8.8059
3001535929	1	12.6164	139	30	15.5271	-2.15584	1	50	2.7	-1.86686	143	119	80	43.6	5.7	5.2605	0.67	3.4	3.4	1.57	1.48	7.50514
3001538408	2	12.8575	142.3	25.5	12.593	-2.33333	2	48	2.5	-1.50314	223	114	51	44.5	3.2	3.2605	0.67	4.9	4.25	1.74	2.23	7.8706
3001538444	1	10.0137	123.6	26	17.0191	-2.67742	1	50	3.5	-0.708986	179	99	55	38.5	5.3	4.35294	0.5	4.7	4.22	1.46	2.58	7.53626
3001540647	1	10.537	126.7	39	24.2947	-2.44615	1		3.5	-0.532999	223	91	54	34.5	4.3	3.19328	0.34	5.4	5.44	2.27	2.6	7.28944
3001541203	2	6.84932	106.6	17	14.9601	-3.11765	1		3.2	-2.62949	70.2	84	54	30.5	4.4	3.4958	0.47	4.6	3.85	1.43	2.32	7.45288
3001541275	1	8.44658	116.8	20	14.6603	-2.78947	1		3	-1.50525	91.5	118	72	24.7	4.5	2.95798	0.4	5.1	2.96	1.45	1.33	7.3948
3001541445	2	8.49589	119.6	18.5	12.9333	-2.08929	1	50	3.4	-1.62901	127	97	69	24.3	3.3	3.61345	0.53	4.3	5.34	1.62	3.41	7.50558
3001547246	2	14.8521	144.4	33.5	16.0661	-2.8	2		2.85	-5.36908	76.3	89	52	50	4.9	4.55462	0.7	4.7	4.97	1.58	3.02	7.87273
3001547254	1	11.1205	124	21.5	13.9828	-3.13235	1		2.7	-1.66863	135	96	65	38.2	3.3	3.31092	1.51	5.9	4.1	1.42	2.13	8.86891
3001547549	1	11.8	136	33	17.8417	-2.12	2		3.75	0.418593	348	118	59	43.7	3.9	5.15966	1.93	5.3	4.18	1.01	2.54	9.00707
3001548343	2	8.53151	116.8	20	14.6603	-2.58929	1		2.9	-1.29041	170	93	51	35.8	4.4	2.5042	0.97	4.2	4.23	1.37	2.55	8.08647
3001548390	1	11.6603	133.9	32	17.848	-2.07143	2			1.00647	420	120	54	50.2	4.9	5.15966	1.14	5.5	4.55	1.39	2.73	8.51762
3001553897	1	13.1671	141.8	32	15.9147	-2.26923	2		3.25	-0.0542327	309	116	67	36.3	3.3	4.18487	0.67	5.1	3.48	1.64	1.63	7.91061
3001555760	1	11.2164	130.2	28	16.5172	-2.22059	1			-1.02677	182	124	58	41.8	10.7	3.73109	0.71	5.2	4.9	1.91	2.4	7.98801
3001556408	1	15.3534	151.3	32	13.9789	-3.12698	2		3	-1.41227	183	99	59	51.9	3.3	4.43697	0.64	5.5	2.82	1.42	1.09	7.94031
3001561068	2	13.7205	134.8	36	19.8117	-3.93103	1		2.5	0.0393112	348	120	70	30.6	2.3	4.5042	0.41	4.6	3.11	1.51	1.46	7.3163
3001562148	1	12.3918	139.5	34	17.4715	-2.09091	2		2.95	1.00647	420	131	78	35.7	5.6	3.81513	1.4	5.5	5.53	1.3	3.45	8.72307
3001562495	1	4.31507	94.7	12	13.3808	-3.09524	1	50	3	-1.02284	58.9	93	50	38.2	4.6	5.31092	0.5	4.7	3.84	1.31	2.5	7.53626
3001568252	1	10.3151	129.5	27	16.0999	-2.01538	1		3.3	0.217936	251	116	72	54.4	4.3	3.15966	1.01	5.1	3.55	1.34	1.96	8.32104
3001571109	1	3.52329	90.5	13	15.8725	-2.58974	1		2.7	-1.82588	36.6	91	56	30.2	4.1	4.72269	0.56	4.7	3.75	1.51	2.18	7.64959
3001590564	2	7.67123	112.4	18	14.2475	-2.53846	1	51	3.6	-2.00683	111	94	60	37.5	3.4	2.10084	0.53	5.1	4.24	1.12	3.09	7.67621
3001600519	1	6.86301	111.8	20	16.001	-2.39216	1	49	3	0.0861451	146	108	69	26.8	3.2	3.91597	1.09	4.7	3.72	1.07	2.47	8.31559
3001600913	2	4.13973	94.5	14.5	16.2369	-2.20513	1	47	3.2	-0.248705	105	101	60	19	4.5	4.18487	0.98	4.1	4.94	1.71	2.46	8.07263
3001604293	1	7.43288	110.9	18	14.6356	-3.0566	1		2.55	-0.997169	99.3	115	61	40.6	5.1	3.34454	0.94	4.5	3.67	1.48	2.03	8.12405
3001611299	1	11.4466	133.7	51	28.5304	-2.1	1		3	0.213382	293	109	74	61	5	5.12605	0.55	4.6	5.58	1.37	4.09	7.61007
3001620620	1	16.8082	153.5	43	18.2495	-3.08197	2		2.6	1.28704	448	123	62	36.5	3.1	2.68908	1.05	4.3	4.5	1.27	2.61	8.18925
3001625127	1	4.1726	94.3	14	15.7436	-2.39024	1	51	4	-2.32127	25	97	54	29.3	4.3	4.08403	0.65	4.8	3.72	1.26	2.3	7.81968
3001632145	1	9.28493	125.2	23	14.673	-2.08197	1	50	3.6	0.378314	221	101	59	35.7	4.5	4.77311	0.45	4.6	3.77	1.37	2.09	7.40939
3001648623	1	12.9808	139.8	40	20.4666	-2.52564	2		3	-0.314979	281	124	60	35	1.9	5.12605	0.55	5.4	2.95	1.36	1.38	7.77041
3001649566	2	6.55342	109.4	18	15.0397	-2.04082	1	50	3.05	-1.72568	98.7	98	62	29.4	4	4	0.67	4.7	3.63	1.1	2.35	7.82893
3001658048	1	5.36438	103.2	15	14.0842	-2.55556	1	50	3.25	NA		101	64	36.2	3.9	7.02521	0.91	4.8	2.94	1.33	1.27	8.15615
3001664110	1	13.0548	142.2	31.5	15.578	-2.21795	1		3.45	-1.70671	155	102	67	53.1	4.1	2.60504	0.52	5.2	4.19	1.37	2.63	7.67658
3001670894	1	14.2658	147.3	48	22.1226	-3.07353	2		3.8	0.342063	353	118	64	35.8	2.1	4.18487	0.46	5.3	3.48	1.19	2.15	7.57302
3001687355	1	12.3863	138.9	28	14.5129	-2.16883	1		2.5	-0.650021	235	123	65	34.4	5.2	3.44538	0.46	5.6	4.74	1.87	2.26	7.62808
3001687937	2	9.61918	124.3	26	16.8279	-2.08197	2	50	3.15	-1.1781	204	101	62	35	5.8	4.68908	0.66	4.8	4.31	1.42	2.58	7.83495
3001688007	2	8.76986	122.1	23	15.4275	-2.06897	2			0.0333373	267	120	64	27.3	3.9	3.89916	0.67	5.2	3.67	1.3	2.12	7.93003
3001689727	1	8.25479	112.9	18	14.1216	-3.47368	1		3.7	-3.13194	34.8	100	58	50	10.9	3.68067		4.8				NA
3001692015	1	13.1781	142.5	33	16.2512	-2.17949	1	50	3.9	-2.02001	132	108	61	43.7	3.2	4.45378	0.64	5.3	4.38	1.96	2.26	7.90327
3001692016	2	12.4192	124.8	23.5	15.0882	-4.80645	1	50	3.5	-3.01449	138	100	59	45.3	4.1	3.79832	0.45	4.7	5.72	1.75	3.44	7.4309
3001696118	2	11.2767	133.3	28	15.7579	-2.48485	2		3.15	-2.36643	156	95	56	34.6	5.3	3.79832	0.66	4.8	3.9	1.17	2.38	7.83495
3001700129	1	14.5096	152.4	51	21.9584	-2.32353	2			-2.02266	139	120	65	38.4	4.4	3.39496	0.47	5.6	3.83	1.45	2.09	7.64959
3001701137	1	13.8384	144.5	34	16.2833	-2.97222	2			0.182612	335	109	71	43.5	4.8	5.32773	0.49	4.1	3.84	1.48	2.33	7.37948
3001708347	1	10.9753	129.5	27	16.0999	-2.32353	1		2.5	-0.157578	257	107	58	47	6.4	4.40336	0.82	5.3	3.56	1.51	1.89	8.1511
3001708631	1	15.3342	151.8	44	19.0945	-3.04762	2	47	2.85	2.04929	559	104	66	43.2	3	4.20168	0.9	5	3.04	1.25	1.23	8.18592
3001724328	2	5.92877	105.4	16.5	14.8526	-2.43478	1	48	2.7	-0.197327	137	94	68	34.3	4.6	3.29412	0.56	4.5	3.86	1.46	2.31	7.6061
3001738566	1	9.68493	123.2	27	17.7886	-2.40984	1		3.5	-1.56719	123	105	66	38.6	5.6	3.88235		4.7				NA
3001740307	2	4.88493	101.1	16	15.6537	-2.11628	1		3.1	0.899219	174	114	57	40.7	3.9	4.70588	0.68	5.1	3.53	1.06	2.21	7.92542
3001740402	2	5.01918	95.3	14	15.415	-3.46512	1	50	2.2	-1.60265	66.5	121	57	42	3	5.42857	0.84	4	3.12	1.08	1.78	8.29379
300175206	2	12.7425	133.8	27.5	15.361	-3.35484	2			-2.066	189	117	76	49.7	1.6	5.61345	0.52	5.1	4.06	1.41	2.54	7.65716
3001753156	1	11.3918	133	40	22.6129	-2.2	1	50	3.2	-1.00145	184	106	50	47	4.2	3.52941	0.93	5.5	4	1.48	1.95	8.31402
3001754747	1	16.074	158	64	25.6369	-2.19355	2		2.8	1.01787	418	119	78	54.1	6.2	6.28571	0.97	4.2	4.59	1.32	2.8	8.08647
3001754910	2	11.5151	131	23	13.4025	-2.83333	1		3	-2.89663	143	113	61	49.1	5.3	4.53782	0.7		4.48	1.81	2.19	NA
3001759536	2	13.2795	145.7	37	17.4294	-2.05172	2	48	3	0.596941	418	121	58	42.4	3.5	3.79832	0.76	4.7	3.55	1.33	1.91	7.95497
3001762873	1	18	148	57	26.0226	-4.11667	2			-3.90719	47.9	127	60	48.3	3.6	5.84874	1.61	5.5	4.18	0.83	3.23	8.86283
3001763820	1	4.38904	98.7	14	14.3712	-2.14286	1		3.5	-1.59064	42.7	110	52	30.1	3	3.34454	0.55	4.7	3.54	1.69	1.74	7.63157
3001769402	2	9.46849	118.2	23	16.4624	-3.08197	1		1.7	-1.89628	138	106	66	40.2	4.3	4.80672	0.8	5.5	4.06	1.37	2.35	8.16345
3001771096	1	13.7507	150.8	43	18.9089	-2.09722	2		3.3	0.763534	403	114	67	43.2	3.7	4.92437	0.79	5.4	4.66	2.03	2.07	8.13252
3001771982	1	12.4329	139	26	13.4569	-2.15584	1		2.2	0.261971	330	118	66	40.5	3.5	3.94958	0.85	4.3	3.7	1.43	1.84	7.97794
3001772788	1	5.71781	100.3	16	15.9044	-3.2	1		3	-2.38781	44.5	94	52	27.3	3	2.82353	0.53	5	3.76	1.04	2.62	7.65641
3001776335	2	9.24658	120.3	20	13.8197	-2.37931	1		3.3	-3.13985	89.6	107	44	32.8	4.9	3.59664	0.54	5.3	3.72	1.04	2.45	7.73337
3001781352	1	10.5178	129.5	23	13.7148	-2.01538	1		3.5	-1.74319	130	110	67	39.7	4	2.90756	0.57	5	3.29	1.48	1.62	7.72916
3001784227	1	11.9342	132.3	32	18.2823	-2.61333	1	50	3.5	-0.413856	258	122	74	29.5	3.9	2.36975	0.87	4.7	4.16	1.55	2.43	8.09015
3001784426	1	15.3616	147.4	42	19.331	-3.74603	2		3	1.17323	443	109	66	44	4.5	3.2437	0.64	5	4.36	1.8	1.94	7.845
3001788379	1	13.211	143.6	38	18.4279	-2.03846	2			0.724388	401	103	56	37.6	4.4	4.01681	1.04	5.5	3.37	1.64	1.15	8.42581
3001791804	2	11.3068	130.7	27.5	16.0984	-2.87879	2		4.3	-3.67799	103	112	64	39.7	5.1	4.06723	0.93	5.9	4.67	1.56	2.7	8.38423
3001795043	2	14.6712	134.2	29	16.1025	-4.58182	2			-2.68385	159	108	67	33	3	3.64706	0.9	5.4	3.58	1.29	1.81	8.26288
3001798141	1	15.4712	152.2	51	22.0161	-2.98413	2		3.8	2.3421	601	130	55	53.8	8.5	4.67227	0.65	5.2	3.97	1.49	2.16	7.89972
3001802885	1	13.7041	146.4	34	15.8634	-2.21333	1		3.5	-1.16122	203	112	68	35.1	5.8	3.21008	0.51	4.4	3.66	1.42	2.13	7.49011
300180334	2	7.46027	115	20	15.1229	-2.03846	1	50	3.6	-0.70334	143	108	61	27.8	4.5	3.93277	0.63	3.8	3.89	1.76	1.62	7.55481
3001808506	1	13.9425	146.5	33	15.3758	-2.69444	2		4.5	-2.54505	103	110	60	46.1	5.6	4.40336	0.53	5	4.09	1.48	2.28	7.65641
3001811915	1	15.6274	153.2	52	22.1557	-2.8254	2	50	3.4	0.570907	367	134	89	64.1	6.6	7.93277	1.15	5.2	4.67	1.55	2.69	8.47027
3001812509	2	11.7973	137.5	31	16.3967	-2.32812	2	50	3.25	-1.46721	221	99	60	39.8	4.2	3.15966	0.48	4.4	3.52	1.22	2.27	7.42948
3001818026	1	13.2575	140.9	36	18.1335	-2.94667	1	50	3.2	1.46997	501	120	66	5.4	4	5.46218	0.46	5.2	3.25	1.43	1.58	7.55398
3001823308	1	7.30959	115.4	24	18.0219	-2.20755	1		3.15	0.992376	191	105	54	38.6	3.6	4.40336	1.31	4.6	3.25	1.29	1.67	8.47793
3001829341	2	4.4274	96.4	14	15.0652	-2.45238	1	50	2.9	-0.20214	107	90	59	22.4	3.6	2.26891	0.86	4.9	5.28	1.27	3.42	8.12026
3001833403	1	15.126	153.5	46	19.5228	-2.50769	2		2.5	0.275871	339	131	64	51.9	5.7	7.36134	0.84	5.1	2.85	1.22	1.59	8.13673
3001834179	1	14.3041	135.5	28	15.2503	-4.80882	2		3	-0.495675	264	113	68	34.1	5.3	2.97479	0.6	4.9	2.97	1.23	1.62	7.76026
3001835927	1	13.3671	147.3	36.5	16.8224	-2.09333	1	50	2.8	-1.41708	178	122	65	38	3.8	3.31092	1.58	4.7	3.97	1.74	1.86	8.68683
3001838492	1	12.1781	133.3	31	17.4462	-2.48	1		3.5	-0.535644	246	120	64	44.7	3.8	2.82353	0.95	4.7	3.46	1.54	1.53	8.17812
3001843334	2	5.11781	98	13	13.536	-2.83721	1	46	2.25	NA		102	61			NA						NA
3001848077	1	14.0329	150.4	36	15.915	-2.15278	2		3.65	-1.18474	201	130	84	41.71	4.2	4.42017	0.82	5.4	3.36	1.05	1.99	8.16979
3001849839	2	14.4548	141.7	33	16.4352	-3.21818	2	49	3.35	0.416873	389	116	64	38.1	3	5.07563	0.99	5.3	3.24	0.94	2.03	8.3395
3001860504	2	12.0658	133.9	28	15.617	-2.89062	2	50	2.7	-1.94376	191	100	59	43.5	4.4	4.42017	0.57	5.3	3.99	1.64	2.04	7.78743
3001866672	1	10.5151	127	25	15.5	-2.4	1			-1.36977	156	105	66	31.3	4.2	4.65546	0.45	4.5	2.54	1.3	1.21	7.38742
3001873883	1	12.4027	139.3	31	15.9757	-2.11688	1		3.1	-0.898517	212	92	54	34.1	3.9	6	0.51	5.6	2.94	1.17	1.56	7.73127
3001892600	1	12.8575	140.1	26	13.2464	-2.48718	1		3.35	-1.64191	160	97	56	46.1	4.5	4.15126	0.57	5.3	3.13	1.38	1.71	7.78743
3001893479	2	8.02466	106.8	16	14.0274	-4.01852	1		1.4	-3.21812	71.5	90	52	31.4	5.6	4.80672	0.88	5.1	4.47	1.59	2.53	8.18325
3001898169	1	13.6466	147.2	38	17.5375	-2.10667	2	50	3.2	0.714486	397	102	63	34.7	4.2	5.32773	1.38	5.2	3.08	0.9	2.02	8.65259
3001900036	1	9.52603	121.1	29	19.7747	-2.7541	1		3	-0.175286	219	100	60	44.1	4.5	3.54622	0.78	4.9	3.65	1.28	2.07	8.02262
3001902448	1	11.4356	129.1	28	16.7999	-2.75714	2			-1.1295	174	107	68	44.5	4.3	5.89916	0.57	4.7	3.89	1.35	2.4	7.66729
3001906190	1	5.30137	100.2	14	13.9442	-3.22222	1		3.15	-1.98422	44.3	98	59	28.3	5.7	3.73109	0.68	3.7	4.18	1.5	2.43	7.60452
3001931764	1	11.2685	128.3	31	18.8325	-2.87143	1		2.5	0.0720269	279	101	63	41.6	3.8	4.87395	1.68	4	4.31	1.29	2.78	8.58693
3001942171	1	5.1726	100.4	14.5	14.3847	-2.47727	1			-2.72856	26.6	94	56	31.4	5.1	4.7563	0.65	4.1	4.72	1.81	2.4	7.66205
3001943126	1	5.12877	97.2	11	11.6429	-3.20455	1		2.5	0.183332	115	100	65	23	4.9	4	0.69	3.8	3.94	1.3	2.46	7.64578
3001949274	1	12.4301	135.6	41	22.2979	-2.5974	1		3.6	-1.24473	182	113	62	32.2	4	4.03361	2.46	4	4.09	1.27	2.06	8.9683
3001968523	2	7.4	106.5	16.5	14.5474	-3.67308	1		3.6	-2.41156	76.3	103	58	30.5	5.6	3.54622	0.5	4.1	3.55	1.4	2.1	7.39969
3001980127	1	14.3096	153	49	20.9321	-2.23529	2		3.1	-0.217805	292	115	64	44.4	5.7	5.29412	1.11	5.9	3.74	1.28	1.97	8.56116
3001983608	1	13.5534	144.5	41	19.6358	-2.46667	2			0.979584	430		61	45.8	5.1	5.63025	0.77	5.4	4.28	1.68	2.15	8.10688
3001987674	2	10.4548	127.3	31	19.1296	-2.46154	2	50	3.75	0.00992729	303	106	59	28.7	3.9	5.36134	0.63	5	4.68	1.87	2.48	7.82925
3001994017	1	8.2137	115.9	20	14.8889	-2.56364	1		3.15	-1.15162	107	95	52	38.9	5.4	3.86555	0.94	4.9	3.77	1.4	1.89	8.20921
3001994639	2	6.36986	105	17	15.4195	-2.93878	1	50	3.6	-0.177061	138	91	53	31.4	5.8	2.78992	0.73	4.5	4.68	1.58	2.75	7.87121
3001996831	1	14.3507	142.5	29	14.2813	-3.77941	2		1.95	-0.112541	303	97	53	43.8	5.3	3.86555	0.5	5.2	3.32	1.38	1.58	7.63736
3002004283	1	12.989	141.6	38	18.9521	-2.29487	1	50	3.65	-1.28554	189	118	67	43.1	3.4	2.84034	0.69	4.5	3.83	1.88	1.64	7.81486
3002005893	2	10.8274	132.8	33	18.7119	-2.0597	2	50	3.3	0.232571	359	100	59	33.6	3.5	3.09244	0.93	4.6	4.91	1.58	2.84	8.13533
3002007271	2	10.2466	125.8	24	15.1653	-2.26984	1		3.15	-3.88951	82.7	108	55	41.8	3.3	5.17647	0.77	4.4	3.96	1	2.64	7.90209
3002018153	1	5.02466	101.2	15	14.6464	-2.29545	1		2.4	-0.0532639	106	112	81	54.1	3.4	5.2437	0.67	4.9	3.38	1.33	1.87	7.8706
3002023899	1	13.6575	139.7	29	14.8595	-3.10667	1		3.3	-1.59234	168	118	82	40.7	2.9	3.86555	0.73	5.2	3.93	1.28	2.41	8.01579
3002025139	1	5.5863	103.8	15.5	14.3859	-2.42222	1	50	3	-0.227577	115	100	62	23.7	3.8	4.16807	0.54	4	3.53	1.5	1.89	7.45195
3002025473	1	14.9808	155.8	37	15.2429	-2.15385	2		3.5	0.627656	378	110	77	54.2	6.1	7.96639	0.63	5.1	3.57	1.34	2.08	7.84905
3002028284	1	9.41918	113.5	19	14.749	-4	1	41	1.8	NA		119	55	31.5	9.3	6.11765	0.57	5.1	2.6	1	1.33	7.74897
3002028413	1	11.7041	132.4	24	13.691	-2.28571	1		3	-0.810565	220	128	66	40.7	3.2	4	1.13	4.9	4.01	1.34	2.21	8.3933
3002029652	1	4.26575	97.2	13	13.7598	-2.5	1	50	3	0.706842	120	90	56	12.8	4.3	4.85714	1.09	4.4	4.24	1.8	1.85	8.24963
3002040389	1	13.3205	140.5	36	18.2369	-3	2		3.1	-0.650763	247	112	67	55	2.6	3.96639	0.88	4.1	2.93	0.99	1.81	7.965
3002044609	1	10.4767	128.2	25	15.2112	-2.21538	1	50	3.3	-0.395709	202	124	71	34.5	5.5	4.05042	0.42	5.7	4.44	1.71	2.44	7.55481
3002044875	2	5.2137	97.8	16	16.7279	-2.88372	1		3.5	0.798336	168	101	75	21.3	4.4	4.28571	0.44	3.7	5.98	1.9	4.05	7.1692
3002055052	1	4.01644	95.5	15.5	16.9951	-2.09756	1	50	3.6	-0.418904	78.3	124	61	23.6	5.2	4.31933	0.45	3.2	3.54	1.36	1.94	7.04649
3002055680	1	4.26575	99.1	16	16.2919	-2.04762	1	49	2.45	0.114792	97.2	93	49	17.7	5	4.16807	0.46	4.7	4.28	1.77	2.39	7.45288
3002059792	1	14.6493	148.3	45	20.4612	-2.92647	2		3.75	0.993687	421	126	61	41.3	4.2	5.37815	0.7	4.9	3.93	1.34	2.53	7.91441
3002062131	1	9.45479	123	27	17.8465	-2.44262	1		2.5	-1.86768	89.5	111	77	32.1	5	6.08403	1.4	5.2	3.98	1.02	2.71	8.66698
3002063727	1	6.38082	110.2	18.5	15.2338	-2.14286	1	51	3	-0.815318	93.1	104	50	27.6	3	3.81513	0.52	5	2.88	1.03	1.63	7.63736
3002066103	1	13.7671	149.2	30	13.4767	-2.31944	2		2.9	-1.43957	180	121	65	40.6	2.7	4.2521	0.6	5.3	3.38	1.32	1.75	7.83873
3002070706	2	12.6548	141.1	50	25.114	-2.17742	2		2.5	-0.8576	270	132	59	49.5	3.2	5.64706	0.98	6.1	4.67	1.38	2.84	8.46993
3002071302	1	9.13699	121	22	15.0263	-2.48276	1		2.5	-1.60516	102	100	60	38.6	3.5	2.85714	0.86	4.7	3.76	1.44	2.02	8.07859
3002072542	1	12.7726	133.6	43	24.091	-3.32051	1		1.9	-2.1504	123	115	57	49.5	5.1	6.62185	0.63	4.9	3.91	1.3	2.44	7.80905
3002074518	2	5.11781	99.7	15	15.0904	-2.44186	1	46	3.05	0.694601	162	99	56	38.8	5.3	4.68908	0.55	3.6	5.83	1.89	3.73	7.36494
3002090719	2	12.5397	140.8	30	15.1327	-2.22581	2		3	-0.206462	328	123	75	47.8	5	4.28571	0.54	5.3	4.12	1.42	2.54	7.73337
3002091760	1	13.2493	142.1	37	18.3237	-2.23077	2		3.5	0.740205	403	121	65	37.5	3.8	5.39496	1.1	4.5	3.68	1.28	1.86	8.28123
3002096804	1	5.03836	101.5	14	13.5893	-2.22727	1	50	3	-0.772868	80.5	99	50	18.3	3.7	4.38655	0.59	4.3	3.93	1.24	2.48	7.61283
3002098150	2	4.97534	97.7	14	14.6669	-2.90698	1	52	4.2	-2.51991	44.1	106	60	39.1	3.9	4.67227	0.64	4.3	3.53	1.44	1.76	7.69417
3002102715	2	11.1616	127.1	20	12.3805	-2.91045	1		3.5	-2.40702	154	81	53	32.5	4.6	4.06723	0.81	4.5	3.58	1.24	1.98	7.9752
3002103083	2	10.6	122.5	28	18.6589	-3.2	2		3.25	-0.333811	299	109	63	35	4.5	4.78992	0.86	5.3	2.95	1.06	1.42	8.19873
3002111570	1	17.5808	149	51	22.9719	-3.95	2			0.858933	389	139	73	68.4	5.6	8.11765	0.65	5.1	5	1.64	3.14	7.8803
3002113204	2	6.00548	106.3	17	15.0447	-2.23913	1	50	3.4	-3.48845	36.9	89	56	32.5	1.5	4.47059	1.52	4.5	3.5	0.82	2.17	8.60463
3002117227	1	10.1288	125.4	22	13.9903	-2.3871	1		3.5	-0.694968	180	133	56	30.7	6.2	5.27731	0.57	4.8	5.14	1.94	2.7	7.68834
3002117421	2	12.5973	136.7	32	17.1243	-2.8871	2	50	2.5	0.735746	436	112	60	35.8	4.3	5.41176	0.85	4.9	3.71	1.31	1.86	8.10856
3002117710	1	13.7425	147.4	40	18.4105	-2.08	2		3.7	0.689814	394	104	65	61.1	3.6	5.63025	0.47	5.4	3.24	1.21	2	7.61322
3002117718	1	8.24384	118.8	22	15.588	-2.03636	1		3.3	-1.82603	78.4	88	64	34.8	3.7	3.31092	1.54	5.4	3.77	1.06	2.11	8.80003
3002119739	2	8.93973	114.2	21	16.1023	-3.43103	1	50	4	-2.63067	107	98	50	34.1	5.7	3.79832	0.66	4.9	4	1.32	2.37	7.85557
30021211585	1	6.11233	107.7	18	15.5182	-2.12766	1		3.3	-0.643486	99.3	90	57	31	3.3	3.98319	2.08	4.1	3.97	1.31	2.24	8.8252
3002124057	2	11.8274	138	33	17.3283	-2.25	2		3.1	-0.853274	267	97	60	37.8	3.2	4.2521	1.2	4.6	3.67	1.43	1.97	8.39022
3002124732	2	12.8027	142.4	32	15.7808	-2.31667	2		3.25	-0.90778	266	120	72	40.4	4	6.80672	0.64	5.6	5.04	1.59	2.88	7.95833
3002126252	1	4.35068	96.6	15	16.0745	-2.64286	1		3.1	0.349168	106	93	50	34.3	4.3	3.44538	0.97	5.1	0.97	1.22	1.92	8.28063
3002130743	2	10.4548	129.1	30	17.9998	-2.18462	1			-0.753278	235	95	65	38.5	4.3	4.16807	0.87	3.8	3.63	0.99	2.17	7.87758
3002130773	1	5.80548	106.5	16	14.1065	-2.38298	1		3.5	-1.62833	66.1	114	76	27.2	5.3	3.93277	0.54	5.2	3.67	1.48	1.89	7.71432
3002131864	2	8.71233	119.8	19	13.2385	-2.05357	2	50	3	-0.935216	192	105	55	31.1	4.8	6.18487	1	4.8	4.48	1.32	2.88	8.25046
3002132360	1	12.2767	137.7	39	20.5682	-2.32468	2		2.3	1.34754	465	106	99	50.7	4	5.73109	1.07	4.8	3.73	1.49	1.68	8.31812
3002133221	2	12.7808	139	49	25.361	-2.88333	1	50	3.7	-1.92455	197	116	72	40.6	5.6	6.7563	1.17	4.7	3.85	1.05	2.61	8.38641
3002135032	1	4.83836	99.7	15	15.0904	-2.63636	1	45	2.5	-0.492348	90.1	97	57	34.2	4.5	2.95798	0.57	4.6	3.49	1.55	1.83	7.64578
3002137145	1	14.9178	149.3	37	16.599	-3.15385	2		2.6	0.340548	346	109	66	47.5	4.7	6.35294	0.49	4.9	3.12	1.33	1.58	7.55773
3002137175	2	5.70685	103	16	15.0815	-2.33333	1	50	3.5	0.481541	174	87	51	23.8	5.1	4.33613	0.83	4.5	4.62	1.16	3.32	7.99959
3002138133	1	13.4575	141.8	33	16.412	-2.82667	2			0.271901	346	105	57	36	3.9	6.97479	0.61	4.2	2.82	1.47	1.07	7.62263
3002143774	1	14.4849	148	34	15.5223	-2.97059	2		2	1.16564	454	109	66	39.7	2.4	4.84034	5.41	5	4.65	1.06	1.64	9.97953
3002145353	1	13.5315	142	33.5	16.6138	-2.8	1		3	-0.811409	234	99	57	41.5	5	4.05042	0.62	4.7	4.07	1.35	2.32	7.75137
3002146775	2	11.8192	135.2	26	14.2239	-2.6875	1		2.8	-3.08735	135	96	56	41	4.8	3.73109	0.67	4.6	3.8	1.66	2.11	7.80742
3002147223	1	13.6055	140.1	33	16.8127	-3.05333	2		2.65	-0.725204	242	115	63	42.7	4.8	4.68908		5				NA
3002152455	1	11.8247	131		NA	-2.78667	1			0.279589	332	124	64	47.5	9.7	5.73109	0.56	4.5	3.94	1.41	2.21	7.6061
3002162121	1	9.18356	116.8	22	16.1264	-3.2069	1		3.5	-0.802034	145	102	54	33.2	5	5.78151	0.58	3.9	4.37	1.87	2.26	7.4981
3002167677	1	4.89315	99.5	17	17.1713	-2.68182	1	50	3.4	-1.22078	66.1	93	52	22.6	4.7	4.82353	0.56	4.4	3.9	1.34	2.42	7.58363
3002167797	1	10.2301	124	36	23.4131	-2.6129	1		2.75	-0.0744712	227	112	64	34.1		9.32773	3.86	5.3	5.14	1.22	3.14	9.70022
3002167977	2	12.7205	140.3	49	24.8932	-2.30645	2	50	2.8	0.735746	436	124	65	37.2	3.5	4.11765	1.02	4.9	3.8	1.24	2.28	8.29088
3002171549	1	7.52603	110.1	23	18.9738	-3.20755	1			-2.47045	54.9	108	67	21.9	4	6	0.52	4.2	3.34	1.23	2.03	7.463
3002181322	2	9.53973	118.6	21	14.9297	-3.01639	1		3.25	-1.87036	162	124	78	40	3.4	3.83193	0.52	4.8	3.88	1.24	0.08	7.59654
3002182120	1	12.4548	134.5	29	16.0307	-2.74026	1		4	-1.0682	197	110	60	43.7	5.4	5.47899	0.72	4.4	4.03	1.92	1.91	7.83495
3002182236	1	5.81918	108	22	18.8615	-2.06383	1	50	3.6	0.958504	165	95	62			NA						NA
3002183115	1	8.85479	118.5	20	14.2427	-2.91379	1			-0.167206	184	105	66	43.9	4.3	4.95798	0.72	4.3	4.32	1.14	3.11	7.81196
3002184000	1	12.5507	138.5	29	15.1181	-2.22078	1		3.65	-0.891949	224	100	52	32.7	4.8	2.7563	0.87	4.4	3.97	1.93	1.65	8.02419
3002185491	1	13.3781	145.8	36	16.9351	-2.29333	2		3.8	-0.295912	283	111	68	52.9	3.9	4.97479	0.7	5	3.8	1.94	1.79	7.93461
3002186258	2	4.71507	92.8	13	15.0955	-3.30952	1	50	3.5	-2.94342	36	81	54	20.9	5.1	2.77311	0.58	4.2	4.43	1.16	3.16	7.5722
3002187040	1	14.2329	149.6	70	31.2777	-2.26389	2	50	2.8	1.0422	438	140	66	64.7	4.6	7.34454	1.38	5.3	3.26	1.03	2.1	8.67164
3002187110	2	5.49589	102.1	15	14.3893	-2.53333	1	50	3.5	-1.41213	72.1	91	61	33.9	5.4	4.23529	0.53	4.7	3.67	1.48	2.07	7.59453
3002187405	1	12.189	135.2	27	14.771	-2.22667	1	52	3.1	-1.03374	200	96	60	57.9	3.5	4.36975	0.55	5.2	3.41	1.53	1.77	7.73267
3002187591	1	12.7918	141.8	51	25.364	-2.26923	1		3	-0.95699	218	130	68	61.8	6.4	6.18487	2.27	5	4.28	1.4	2.47	9.11106
3002188756	2	14.2575	141.5	42	20.9767	-3.25455	2		2.8	-0.945701	261	124	84	43.3	4.5	1.91597	1.08	3.4	3.87	1.51	2.02	7.98258
3002189529	2	10.1589	124	25	16.2591	-2.55556	1	50	3.1	-1.47169	185	122	80	25.9	7.8	5.32773	0.59	3.6	4.02	1.17	2.65	7.43515
3002189989	1	11.9315	131.1	30	17.4548	-2.77333	1			0.880653	404	115	58	51.9	5.6	5.86555	0.68	5.1	3.97	1.65	2.15	7.92542
3002190005	2	13.0767	132.1	29	16.6185	-4.03333	2		3.5	-5.92372	62.8	123	69	39.8	4.9	4.94118	0.72	5	3.04	1.03	1.78	7.96278
3002190070	1	14.3041	150.1	36	15.9787	-2.66176	2	50	3.1	0.656762	390	127	63	60.6	5.4	5.83193	0.61	4.9	2.46	1.08	1.35	7.77678
3002194552	2	11.074	126.3	25	15.6723	-3.02985	1		3	-2.48985	150	100	63	39.6	4.1	3.61345		5.1				NA
3002204164	1	13.5288	146	51	23.9257	-2.26667	2		3.5	-0.141045	300	126	68	60.3	3.7	6.33613	2.56	4.8	3.81	0.97	1.97	9.19047
3002204971	1	13.3973	140.2	38	19.3325	-3.04	2		2.9	1.2334	468	89	52	45.3	3.1	4.80672	0.69	5.4	3.3	1.24	1.9	7.99718
3002207755	2	10.0685	127.3	26	16.0441	-2.03175	1		3	-7.08866	28.5	105	62	37.9	4.4	3.78151	0.51	4.1	3.91	1.69	2.11	7.41949
3002212965	2	11.4192	136	31	16.7604	-2.07576	1		3.5	-1.49442	206	95	57	45	4.1	4.13445	0.76	4.6	3.41	1.24	1.93	7.93347
3002220366	1	4.61096	98	14	14.5773	-2.30952	1	50	2.9	0.311506	120	91	51	31.6	2.9	5.2437	0.68	4.2	3.47	1.28	2.09	7.73127
3002221547	1	14.537	148.9	45	20.2966	-2.83824	2	55	3.5	0.834545	402	114	73	57	3.5	7.17647	0.79	5.53	3.36	1.36	1.76	8.15631
3002221774	2	11.9945	139.1	30	15.5048	-2.07812	2	49	3.2	-0.769571	274	109	64	49.5	3.2	5.79832	1.1	4.6	4.35	1.98	2.07	8.30321
3002225392	1	11.0493	130.7	33	19.318	-2.14706	1	55	3.9	-0.221911	251	100	60	44.8	3.9	5.2437		4.9				NA
3002227612	2	12.537	141.8	38	18.8987	-2.06452	2		1.5	1.82668	609	115	57	44.6	4.7	6.33613	1.31	5.3	3.05	0.92	1.79	8.61958
3002227669	1	10.4301	123.3	24	15.7865	-2.96923	1			-1.58411	122	104	49			NA		4.5				NA
3002232206	2	13.526	131.3	26	15.0815	-4.53448	2		3	-1.47493	224	110	75	39.4	3.9	3.59664	0.47	3.8	3.91	1.68	1.97	7.26182
3002232216	1	14.1616	150.1	57.5	25.5215	-2.19444	2		3.9	-0.256605	288	120	60	51.4	5.7	6.23529	0.81	5.3	4.46	1.52	2.87	8.13883
3002232827	1	15.9863	157.8	60.5	24.2964	-2.22581	2	52	2.9	0.872308	401	133	66	46.5	4.8	6.67227	1.4	3.9	4.04	0.94	2.72	8.37929
3002239569	1	12.5014	133	27	15.2637	-2.93506	1		3.15	-2.88316	78.6	102	52	32.4	3.5	3.27731	0.61	4.5	3.32	1.68	1.47	7.69163
3002252392	1	13.2493	133	26	14.6984	-3.39744	1		3.8	-1.74611	152	117	72	40.8	3	2.95798	0.74	5.6	5.03	1.86	2.79	8.10351
3002252493	1	13.4082	145.9	39	18.3212	-2.28	1		3.5	-1.35677	183	122	69	46.7	4.2	2.42017	0.46	5.2	4.29	1.7	2.47	7.55398
3002253777	1	9.29863	124.6	27	17.3911	-2.18033	1		3.1	0.278632	214	115	63	43.7	7.6	4.36975	0.82	5.2	4.85	1.75	2.85	8.13205
3002254008	2	10.3342	128.4	29	17.5901	-2.29231	2	50	2.85	-1.32904	194	103	64	37.4	3.4	4.36975	0.65	4.6	3.73	1.82	1.74	7.77712
3002255912	2	10.6904	122	18	12.0935	-3.27692	1		3.4	-5.15571	64.8	92	50	19.9	3.2	3.42857	0.56	4.2	3.84	1.03	2.78	7.53711
3002256207	1	9.50685	118.6	20	14.2187	-3.16393	1	52	4	-1.72192	114	115	67	36.5	7.5	4.03361	0.36	4	3.93	1.8	2.01	7.04649
3002257549	1	13.0493	143.6	32	15.5182	-2.03846	1	50	4.3	-0.935206	220	102	65	45.7	3.2	4.11765	0.25	4.6	3.07	1.76	1.32	6.82161
3002258919	2	9.99178	127.1	23	14.2376	-2.06349	2			-1.63856	175	111	65	37.2	2.9	3.41176	0.56	4.9	4.04	1.64	2.31	7.69126
3002268368	1	7.47397	114	18	13.8504	-2.4717	1		2.9	0.915925	187	107	63	32.5	3	4.57143	0.54	3.8	4.29	1.74	2.23	7.40066
3002268514	1	13.5589	146.7	35	16.2633	-2.17333	1		3.3	-0.074768	307	117	66	49.7	4.6	4.7395	0.52	3.8	3.56	1.62	1.76	7.36292
3002271506	1	13.7233	135.8	38	20.6055	-3.62667	1		3.45	-0.354878	278	130	58	47.1	6.1	4.72269	0.61	4.6	3.33	1.41	1.73	7.71361
3002272065	1	14.8438	138.5	33.5	17.4641	-4.81538	2			-0.259329	284	122	74	43.8	5.6	3.57983	0.65	5.4	4.24	1.8	2.21	7.93746
3002276149	2	10.4274	122.6	22	14.6367	-3.18462	1		2.75	-1.94544	158	114	74	43.7	3.2	4.10084	0.78	5.4	4.05	1.87	2.02	8.11978
3002276185	1	7.05479	113.7	23	17.7913	-2.01961	1	50	2.9	1.01138	192	112	56	44.1	4.7	4.08403						NA
3002277499	1	6.08219	106.1	18.5	16.4339	-2.46809	1	50	3.25	1.40994	186	104	64	37.1	5.6	4.16807	0.55	5.2	2.96	1.34	1.6	7.73267
3002284743	1	7.25753	112.7	19	14.9591	-2.71698	1	50	3.15	-0.470962	121	97	61	25	3.7	4.33613	0.51	4.7	3.57	1.32	2.02	7.55606
3002290703	1	13.4027	147.5	43	19.7644	-2.06667	1		4	-1.54042	168	106	54	43.2	4.3	4.15126	0.55	4.6	4.2	1.48	2.29	7.61007
3002291054	1	13.8849	151	42	18.4202	-2.06944	2		3.3	1.8343	546	114	68	55.5	2.9	5.15966	0.71		3.77	1.23	2.25	NA
3002296562	2	12.9589	143.6	50	24.2472	-2.11667	2		2.65	1.38737	532	107	72	38.6	3.5	5.2437	0.81	5	3.81	1.47	2.31	8.08056
3002297493	1	13.663	142.3	35	17.2846	-2.76	2		3.5	0.30701	349	103	61	41.9	4.9	5.4958	0.65	5.4	3.2	1.45	1.58	7.93746
3002301632	2	6.73699	109.1	18	15.1225	-2.10204	1	50	3.3	-2.39097	76.9	97	83	33.9	6.7	6.68908	0.57	3.3	3.67	1.48	1.93	7.31365
3002302217	1	6.0137	107.8	20	17.2105	-2.10638	1	50	3	0.735018	155	110	57	26.9	5.3	4.42017	0.39	5.2	4.8	1.8	2.79	7.3889
3002302708	2	12.5781	142	36	17.8536	-2.03226	2	50		-0.416359	308	111	65	45.2	2.8	4.89076	0.53	5.5	3.48	1.39	1.85	7.75172
3002304671	2	7.38082	114	20	15.3894	-2.23077	2	50	2.8	0.330142	205	112	69	29.7	2.8	3.94958	0.55	4.8	3.76	1.25	2.44	7.65262
3002306427	1	9.69589	124.5	21.5	13.8707	-2.19672	1			0.253503	254	108	72	38.2	5	4.7563	0.88		4.71	2.06	2.24	NA
3002306445	1	14.2685	150.8	53	23.3063	-2.55882	2		3.5	-2.72498	92.6	119	79	43.3	4.5	4.60504	1.63	5.1	4.34	1.43	2.65	8.79967
3002312618	2	5.70959	104.4	16	14.6798	-2.02222	1	50	3.95	-2.27734	61.8	90	56	28.7	3.8	3.09244	0.5	4.3	4.49	158	2.7	7.44731
3002318523	2	6.27671	101.1	14	13.697	-3.73469	1			-0.177061	138	117	77	32.4	3.7	5.56303						NA
3002319211	1	10.4548	115.2	22	16.5774	-4.21538	1		2.5	-3.59364	31.9	106	70	46.8	4.7	3.05882	0.92	4	6.49	1.67	4.47	7.98476
3002319680	2	12.1589	133.4	31	17.4201	-2.96875	1		3.4	-0.434308	304	101	63	36	4.3	4.16807	0.51	4.7	3.79	1.44	2.2	7.55606
3002324793	1	12.8658	142.5	25	12.3115	-2.17949	1		3	-2.61396	93.7	102	60	40.3	4	4.43697						NA
3002325149	1	8.79726	119.5	21	14.7056	-2.74138	1		2.75	0.0448218	198	106	59	42.7	4.7	5.2605	0.37	4.6	2.98	1.47	1.44	7.21365
3002337904	1	12.9425	142.7	33	16.2056	-2.15385	1	50	3.5	-0.136633	300	103	50	38.9	5.3	3.15966	0.63	4.8	3.23	1.38	1.61	7.78843
3002338697	1	10.063	123.4	24	15.7609	-2.70968	1	50	3.6	-2.70237	64.8	113	67	38.9	2.5	4	0.73	4	4.27	1.18	2.73	7.75343
3002340395	1	8.01644	118.9	21	14.8544	-2.01818	1	52	3.4	0.588833	199	110	59	36.1	7	4.30252	0.86	4.5	3.63	1.08	2.42	8.0351
3002342256	2	9.80822	127.4	23	14.1706	-2.01587	1	50	3	-1.90767	160	101	56	39.3	4	4.21849	0.51	4.2	5.06	2.03	2.68	7.44359
3002345856	2	13.4027	145.41	48	22.7014	-2.10172	2		2.25	0.393425	393	106	63	61.7	6.7	5.46218	0.62	5	3.89	1.39	2.19	7.81325
3002348385	1	9.86027	125.3	26	16.5604	-2.40323	1	45	2.25	-0.239216	214	121	68	38.6	5.1	4.42017	0.43	5.2	4.4	1.69	2.56	7.48653
3002351165	1	11.6164	131.2	30	17.4282	-2.45714	1		2.8	-0.681694	232	98	70	39	4.8	5.12605	0.35	5.6	3.56	1.69	1.7	7.35479
3002354948	1	7.32329	115.1	20	15.0966	-2.26415	1		3.65	-1.30193	87.6	102	59	53.5	3.3	4.11765	0.52	5	3.84	1.41	2.08	7.63736
3002356858	1	4.1589	92.8	13	15.0955	-2.7561	1	50	2.7	-0.892578	62.9	105	46	37.2	4	3.46218	0.6	4.6	3.95	1.14	2.6	7.69708
3002363304	2	6.89315	109	20	16.8336	-2.64706	1			-0.0477295	180	96	54	44.1	4.1	3.52941	0.32	4.2	3.51	2.09	1.21	6.9775
3002364904	1	14.2521	151.5	40	17.4275	-2.45588	2		3	-0.988654	218	98	59	46.2	3	5.34454	0.75	5.1	3.02	1.32	1.59	8.0234
3002370541	1	11.9479	131.9	30	17.2437	-2.66667	2		3.5	-1.17324	188	112	66	38	3.1	3.19328						NA
3002371373	1	13.2877	146.3	33	15.4179	-2.22667	1		4.25	-1.51545	170	115	64	59	4.6	3.19328	0.74	4.6	3.96	1.85	1.74	7.9068
3002371713	2	13.8959	140.7	36	18.185	-3.14035	2		2.65	1.28014	503	119	75	53.7	3.3	4.30252	0.74	5.7	3.49	1.74	1.71	8.12121
3002371780	2	9.72055	124.5	24	15.4836	-2.04918	1		2.8	-0.426674	262	110	62	48	4.3	2.7563	0.78	5.1	4.52	1.71	2.56	8.06263
3002371781	2	8.50959	119.3	22	15.4576	-2.14286	1		3.1	-1.81348	142	104	68	46.2	4.5	4.36975	0.56	4.3	4.15	1.75	2.28	7.56064
3002373703	1	14.1562	139.1	32	16.5385	-3.72222	2		3.25	-0.256605	288	111	63	44	3.4	3.21008	0.75	5.2	3.27	2.03	1.2	8.04282
3002373873	2	9.46301	122	20	13.4372	-2.45902	1		2	0.0222655	266	105	61	44.1	2.9	3.37815	0.74	5.1	4.94	2.1	2.6	8.00998
3002374148	2	10.1041	117.3	18	13.0821	-3.61905	1		1.9	-0.392484	265	100	57	35	5.8	3.93277	0.5	4.5	3.56	1.24	2.2	7.49278
3002374655	1	5.96164	107.8	17	14.6289	-2.10638	1		3.3	-1.23123	78.8	105	67	38	5.1	4.62185	0.5	4	4.73	1.88	2.67	7.37499
3002376841	2	7.07397	108.8	17	14.3612	-2.68627	1			-1.43105	110	109	68	18.1	3.6	3.89916	0.53	4.9	4.52	1.73	2.58	7.6362
3002376967	2	9.47671	109.4	20	16.7107	-4.52459	1	47	1.85	-1.43076	162	119	73	32.2	4.8	6.31933	0.37	4	4.01	1.48	2.37	7.07389
3002380159	2	11.263	133.2	25	14.0907	-2.5	2		3.8	-3.61698	105	94	57	28.8	6.8	3.64706	0.33	4.4	3.56	2.06	1.27	7.05479
3002381028	1	5.88767	108	19	16.2894	-2.06383	1	50	2.95	0.220689	133	118	68	28.3	4.7	4.78992	0.96	4.6	3.69	1.78	1.85	8.16708
3002385294	2	6.13425	105.2	17	15.3609	-2.47826	1		2.65	-0.797881	110	101	60	47.5	5.3	3.44538	0.48	5.4	4.01	1.78	2.15	7.63428
3002388496	1	5.87397	103.2	16	15.0231	-3.08511	1		3	-1.3996	73.3	120	55	48.7	4.2	6.01681	0.68	4.2	4.28	1.6	2.49	7.73127
3002407922	2	13.7781	142.3	36	17.7784	-2.85965	2	50	3.4	0.754773	430	117	64	66.5	3.5	3.46218	1.5	5	4.3	1.51	2.34	8.69675
3002409010	2	10.726	128.5	28	16.9571	-2.27692	1		2.8	-1.40466	212	98	59	60	3.5	3.86555	0.56	4.4	4.36	1.79	2.28	7.58363
3002411525	1	4.30411	98.1	15	15.5867	-2.28571	1		3.25	-1.05927	57.8	92	55	30.8	4.4	5.39496		4.7				NA
3002442857	2	11.7315	135.8	33	17.8943	-2.10606	1	50	3.4	-1.5418	216	115	73	56.8	4.4	2.95798	0.48	5.3	4.37	1.92	2.15	7.61558
3002442863	2	4.98904	101.3	15	14.6175	-2.06977	1	50	3	-0.667638	97.6	92	53	24.9	4.6	3.94958	0.46	4.3	3.12	1.73	1.13	7.36393
3002448003	1	7.1863	110.9	17	13.8225	-2.56863	1		2.7	-0.517623	119	101	56	37.5	4.4	4.9916	0.35	4.3	3.83	1.73	1.91	7.09064
3003011337	1	14.3589	147.3	64	29.4968	-3.07353	2		2.9	NA		129	67			NA	1.1		3.48	1.06	2.14	NA
3003012057	2	6.95068	111.5	17	13.6741	-2.15686	1		2.8	-1.12376	123	113	69	68.3	4.9	7.89916	0.96	5.4	4.55	1.55	2.48	8.32742
3003032004	1	5.00548	100.9	16	15.7158	-2.36364	1	50	3.35	-1.12123	69.2	105	70	32.8	3.1	4.60504	0.46	5	3.85	1.61	1.86	7.51476
3003033328	2	9.60822	121.2	25	17.019	-2.59016	2	50	3.1	-0.870547	226	111	62	49.2	4	4.05042	0.3	4.8	3.13	1.13	1.75	7.04649
3003046252	1	11.6548	130	28	16.568	-2.62857	1		3.35	-2.87296	72.4	109	50	30.8	6.5	3.29412		5.2				NA
3003049546	1	5.57808	102.4	15	14.3051	-2.73333	1	50	3	-1.88837	58.3	113	58	47.1	4.5	3.2605	0.48	4.9	5.13	1.76	3.02	7.53711
300741403	2	13.526	141	32	16.0958	-2.86207	2	40	2.1	-0.867364	267	129	62	47	4.5	NA		5.13				NA
33001825317	1	15.074	155.5	52	21.5052	-2.2	2		3.3	-1.00476	216	128	60	46.2	5.1	5.32773	1.18	6	4.57	1.49	2.61	8.63912
6000006696	1	4.32329	96.9	15	15.9751	-2.57143	1	50	3.35	-1.81397	36.9	90	54	31.5	4	5.53782	0.52		3.33	0.91	2.2	NA
708453	2	17.3288	148	31.5	14.3809	-2.24074	2		2.5	-6.33988	59.4	112	76	31.9	5.49	NA	0.42	3.2	3.45	1.83	1.3	6.9775
7100002884	1	16.7014	159	81	32.0399	-2.14754	2		3	-0.0303389	303	143	95	58.9	3.5	4.5042	0.87	4.9	3.52	1.36	1.95	8.13182
7100018258	1	14.0795	150.6	53	23.3682	-2.125	2	46	2.3	-0.0466099	310	124	66	51.6	3.9	6	0.7	5.2	3.22	1.06	2.03	7.97383
7100177052	2	12.9151	135.7	43	23.3512	-3.43333	2	50	2.6	-0.537963	297	102	63	33.3	3.9	3.42857	0.79	4.2	4.8	1.63	3.1	7.88121
7100259116	2	10.0904	119.2	30	21.1139	-3.31746	1	50	2.8	-0.358679	268	131	82	34.1	4.3	6.35294	0.68	4.9	5.63	2.17	3.25	7.88542
7100266586	2	7.65479	112.3	20	15.8588	-2.55769	1	46	2.7	-1.33331	141	129	58	29	6.2	3.27731	0.49	4.2	5.07	1.61	3.22	7.40358
7100340697	1	14.8055	156.5	51	20.8229	-2.04615	2		3.3	0.943855	415	125	60	66.3	4.8	8.05042	1.59	5.2	2.9	1.1	1.62	8.79424
7100340861	1	16.6274	157.9	49	19.6531	-2.32787	2	45	2.6	-0.0608393	300	108	74	74.2	4.6	6.15126	0.55		3.38	1.32	1.97	NA
7100370434	2	16.2055	140.4	46	23.3358	-3.64815	2		3	-1.05848	251	120	64	42.5	4.2	6.38655	0.69	4.1	4.17	1.32	2.8	7.72177
7100373969	1	16.4301	159.8	54	21.1466	-2.01639	2	50	3.4	0.607122	371	127	58	68.9	3.8	5.12605	0.61	5.1	3.58	1.18	2.3	7.81679
7100383035	1	5.94521	103.3	28	26.2396	-3.06383	1	50	3.05	-1.64459	65.6	87	54	38.2	5	3.64706	0.5	4.8	4.31	1.77	2.52	7.55731
7100391107	1	16.5096	156.7	44	17.919	-2.52459	2		3.25	-0.364527	271	116	71	66.5	6.1	6.11765	0.68	4.4	2.57	0.98	1.36	7.77779
7100405160	1	14.4411	150.6	35	15.4319	-2.58824	2		3	-0.325202	281	102	60	40.3	3	4.84034	1.03	4.6	3.95	1.22	2.46	8.23746
7100480413	2	14.9068	138.3	46	24.0499	-3.90909	2		3.2	-2.22045	181	109	61	51.7	3.1	3.32773	0.62	4.2	3.41	1.42	1.72	7.63889
7100525981	1	13.2658	147.4	37	17.0297	-2.08	2		3.25	-1.01192	213	122	50	57.6	6.1	4.65546	0.36	5.2	3.3	1.8	1.27	7.30885
7100535343	1	14.1068	148.4	57	25.8825	-2.43056	2		3.9	-1.35295	187	109	74	51.8	5.4	6.26891	0.73	5.1	4.71	1.5	2.89	7.99638
7100701888	1	16.9068	145.2	34	16.1267	-4.44262	2		3.5	0	306	112	64	45.4	4.1	2.08403	0.6	5.2	3.37	1.49	1.62	7.81968
7100709841	1	14.9479	152.1	38	16.4257	-2.72308	1		3.5	-1.62406	167	103	64	51.1	4.4	4.30252	0.55	5.3	3.61	1.87	1.53	7.75172
7100742362	2	15.526	146.5	45	20.967	-2.47273	2		3.5	0.410801	383	118	75	45.2	4.5	5.59664	0.75	3.9	3.09	1.31	1.52	7.75514
7100747489	1	15.3397	152.3	56	24.1428	-2.96825	1		3.25	-1.67869	163	126	68	30.3	4	2.5042	0.62	4.3	3.51	0.94	2.25	7.66243
888896785	2	4.69863	95	14	15.5125	-2.78571	1			-1.08995	82.4	92	46	31.6	4	NA	0.47	4.8	3.69	1.32	2.3	7.49544
594	2	9.90685	122	21	14.1091	-2.87302	2		3.75	-1.85188	163			31	2.9	2.92437		5.4				NA
1001435047	2	10.6247	126.4	25.5	15.9605	-2.6	1	50	3.5	NA				42.4	5.1	4.38655		4.9				NA
1002213644	1	10.8247	130.3	26	15.3139	-2.20588	1	52	2.6	-1.60997	139			42.6	5.8	3.42857						NA
1002265302	2	10.4055	129.5	24	14.3111	-2.12308	2	50	2.75	NA						NA						NA
1002386591	1	8.3726	120.5	22	15.1513	-2.14035	1		3	-0.89364	119	93	55	32	5.2	3.57983		4.5				NA
1002993317	1	7.91507	113.6	18.5	14.3356	-2.98182	1		4	NA						NA						NA
1002998280	1	11.589	131.3	34.5	20.012	-2.44286	1		2	-1.62205	152	125	69	41.4	3.8	5.57983		4.8				NA
1003432813	1	5.28219	100.7	13	12.8199	-3.11111	1	50	2.7	-0.790842	79.9			30.5	5.7	6.20168		3.8				NA
1003593356	1	6.14795	107.9	19	16.3196	-2.08511	1	47	2.8	NA		103	50			NA						NA
1003834033	1	14.589	153.2	58	24.7121	-2.20588	1		4	-1.00476	216			60.1	4.6	6.33613		5.2				NA
1003921731	2	2.77534	86	13	17.5771	-2.52632	1	49	2.5	-0.701851	79			27.6	4.7	5.10924		4.3				NA
1004666846	1	4.32329	98	14	14.5773	-2.30952	1	52	3	-2.32127	25			25.3	6.2	4.60504		3.2				NA
1004688144	2	9.51781	123.1	22.5	14.8479	-2.27869	1		3	-0.89724	224			56	3.5	3.29412		5				NA
1004819075	1	12.3151	137.9	30	15.7758	-2.2987	1		3.8	-0.515135	248			47.1	4.7	4.31933		4.3				NA
1004956548	1	6.96164	112.9	16	12.5526	-2.17647	1		3.6	-2.10202	60			18.8	2.5	3.2437						NA
1005037600	2	4.79178	100.7	16	15.7783	-2.2093	1	46	2.2	-0.383462	109			25	4.4	3.12605		4.5				NA
1005100439	2	7.3589	113.6	19	14.723	-2.30769	1		2.8	NA						NA						NA
1005263836	1	6.95616	112	16.5	13.1537	-2.35294	1	43	2	-0.732001	110			31.2	4.8	5.89916		5.1				NA
1967	2	3.40548	91	15	18.1138	-2.15385	1		3.35	-0.86167	73.2			32.4	5.3	3.54622		4				NA
1970	1	9.89589	123.8	30	19.574	-2.64516	1			NA						NA						NA
2000002938	1	6.45753	106	18	16.0199	-3	1	47	3.35	0.340563	138			32.6	5.8	4.48739		4.5				NA
2034	2	3.7589	93.6	12	13.6971	-2.4359	1		3	NA						NA						NA
2035	1	4.79726	100.5	15	14.8511	-2.45455	1		3	-0.503786	89.7			37.4	4.2	4.10084		4.5				NA
2036	2	3.02192	87.8	12	15.5665	-2.05263	1	50	2.5	NA						NA						NA
2060	2	4.89041	99.3	14	14.1981	-2.53488	1		2.8	2.17124	265			35.5	4.5	5.44538		4.3				NA
2414232478	2	8.59726	119.1	22	15.5095	-2.17857	1	56	3.55	-1.41286	163			46.9	4.4	5.07563		3.8				NA
2414235408	2	13.389	139.9	30	15.328	-3.05172	1			-0.0770816	341			46.4	3.7	4.52101		5.2				NA
2888889887	1	11.5151	132	27.5	15.7828	-2.34286	1	50	2.7	-0.334292	266			52.4	4.3	5.02521		5				NA
2888913306	2	10.8356	130.3	28.5	16.7863	-2.43284	1	50	3.2	-2.96544	129			46.2	3.8	5.86555						NA
2888944373	1	4.37808	99	16	16.3249	-2.07143	1			NA						NA						NA
2888948976	1	4.00822	95.8	12.5	13.6201	-2.02439	1		3.5	-1.71227	39.5			28.6	5.7	3.98319						NA
2888977377	1	13.3918	144.8	36	17.1698	-2.42667	1		2.75	-2.04857	130			52.4	5.1	5.04202						NA
2888982851	2	7.96164	113.3	18	14.0221	-2.81481	1	50	3.05	-3.12839	73.9			26	3.3	3.59664		4.8				NA
2888985902	2	5.64384	102.8	17	16.0865	-2.37778	1		3.2	NA						NA						NA
2888990625	1	5.45753	105	15.5	14.059	-2.15556	1	50	3.1	NA						NA						NA
2888992787	2	4.43288	94	12	13.5808	-3.02381	1	50	2.8	-1.24211	68.4			17.3	5.1	3.71429		5.3				NA
2888993393	2	3.68767	91.1	14	16.8691	-2.12821	1	50	3.4	-1.09586	73.1			20	3.7	2.89076		4.3				NA
2888998038	1	4.0274	94.2	13.5	15.2136	-2.41463	1		3	1.50623	153.7			25.6	5.3	3.91597		5				NA
2888999549	2	5.92877	104	14	12.9438	-2.73913	1		1.75	-2.01238	68.8			35.7	6.1	3.61345		4.9				NA
2889002266	1	11.5342	127.7	27.5	16.8636	-2.95714	1		2.6	-2.71292	80.9	105	60	45.6	4.8	3.86555		5.1				NA
2889005940	1	5.98082	81	11.5	17.5278	-7.80851	1		3.5	NA						NA						NA
2889007238	1	13.9945	151	31	13.5959	-2.06944	1	50	3.7	-1.55362	171					NA						NA
2889010288	2	4.34247	93.3	15	17.2317	-3.19048	1	50	3	-0.927269	78.8			28.8	3.3	6.01681		4.8				NA
2889010377	2	6.6	107.3	17	14.7655	-2.46939	1	50	3.2	-1.1691	121	99	64	30.7	5.1	2.7395		5.1				NA
2889013288	2	6.86849	103.8	15.5	14.3859	-3.66667	1		3.3	-2.16713	83.7			39.4	5.7	7.57983		5				NA
2889013294	1	8.28493	117.2	18	13.1044	-2.7193	1		3.3	-0.851815	121			46.4	4.7	7.86555		5.3				NA
2889022003	1	5.86301	108	15	12.8601	-2.06383	1		2.8	-1.38718	73.7			42.7	5.9	4.15126		4.8				NA
2889022450	2	11.8712	137.3	31	16.4445	-2.35938	1		3	-1.3091	232			39.6	4	5.96639		4.7				NA
2889023114	1	7.35068	116.3	21	15.526	-2.03774	1	50	4.05	-1.74063	71.9			34	6.8	4.05042		5.3				NA
2889023219	1	5.89863	107.9	18.5	15.8902	-2.08511	1		3.2	-1.87127	58.8			28.3	4.3	3.81513		5.6				NA
2889025756	2	5.89041	106.7	15	13.1754	-2.15217	1		3.4	-0.725405	113			21.7	4.7	3.66387		4.4				NA
2889026644	2	7.72329	115	25	18.9036	-2.03846	1	54	3.3	-1.04552	156			38.3	4.3	5.54622		5.1				NA
2889027467	2	9.84658	126.5	29	18.1225	-2.15873	2		3.3	1.08201	433			40.9	5.4	3.76471		5.5				NA
2889028263	2	10.6	118.6	23	16.3515	-3.8	1		3.5	-2.19009	165			26.6	5.4	3.91597		5.1				NA
2889102443	1	12.8849	101.7	38	36.7402	-7.41026	2		3.3	NA						NA						NA
2889105626	2	11.2301	131.4	27.5	15.9273	-2.26866	1	50	2.5	-1.38995	213			33.3	4.2	4.94118		5.1				NA
2889106631	2	6.09863	102.4	16	15.2588	-3.08696	1		2.5	-1.3055	90.8			9.7	3.5	5.17647		5.1				NA
3000035281	1	5.25479	104.8	18	16.3889	-2.2	1	50	3.7	0.286049	119			32.4	5.4	4.31933		4.6				NA
3000096138	2	7.81096	116	22	16.3496	-2.31481	1	50	3	0.0389173	227			38.8	4.9	5.37815		3.4				NA
3000121910	1	2.88767	87.6	11	14.3346	-2.35897	1		2.5	NA						NA						NA
3000196184	2	7.95068	115.3	19.5	14.6682	-2.44444	1	50	3.2	-3.0129	77.1			32.1	4.4	3.86555		4.6				NA
3000249126	2	4.15616	89	12	15.1496	-3.61538	1	48	2.45	NA						NA						NA
3000275616	2	4.52055	96.4	14.5	15.6032	-2.45238	1	55	3.75	-2.02478	55.3			24.3	3.9	3.86555		4.6				NA
3000278239	2	8.4137	112.8	19	14.9326	-3.30357	1		3	-1.98177	112			42.9	4.4	4.36975		4.8				NA
3000278320	1	11.8438	136.4	32	17.1997	-2.06667	1		3.5	-1.37904	171			44.4	5.3	5.63025		4.8				NA
3000297614	1	13.8466	150.1	58	25.7434	-2.19444	1	50	4	-1.16122	203			41.2	3.2	5.93277		4.4				NA
3000436244	2	4.17534	94.5	14	15.6771	-2.20513	1	50	3.05	1.42103	195.3			26.3	5.1	2.90756		4.9				NA
3000490449	2	5.94521	105.4	18	16.2028	-2.43478	1	45	2.1	-0.749383	112			34.3	4.9	5.44538		4.3				NA
3000564286	2	6.52055	108.5	20	16.9891	-2.22449	1		3.6	-1.53212	106			32.4	5	3.56303		4.8				NA
3000571959	1	6.47397	108.2	18.5	15.8022	-2.55102	1		3.5	-0.846304	92			17.9	4.5	2.7563		5				NA
3000584342	2	3.41644	91.5	13	15.5275	-2.02564	1	50	3.5	-0.962132	69.7			34.1	3.7	5.22689		5.1				NA
3000584431	1	12.9699	137.6	32.5	17.1651	-2.80769	1	50	3.4	-1.1809	198			36.3	4.3	4.30252		5.3				NA
3000600782	2	8.77808	121.5	19.5	13.2094	-2.17241	2		2.6	-0.757819	204			31.7	4.1	3.7479		4.6				NA
3000616537	1	11.7644	136.4	28.5	15.3185	-2.06667	1		3.8	-2.6856	82.4			46.5	3.5	4.01681		4.8				NA
3000618247	1	4.78356	100	15	15	-2.56818	1	47	2.2	-2.03414	43			36.3	5.5	3.54622		4.4				NA
3000650073	1	5.37808	100.6	14	13.8335	-3.13333	1		2.9	0.157426	114			31.1	2.7	4.45378		5.3				NA
3000660415	1	9.76712	126.6	25	15.5981	-2.19355	1		2.9	-0.529642	192			37.3	5.1	3.57983		5.2				NA
3000661801	1	13.0959	137.7	29	15.2943	-2.79487	1		3	-1.15799	200			48.9	5.4	3.96639		5.1				NA
3000683093	2	5.32055	103.3	15	14.0569	-2.26667	1		3	-2.18749	51.4	86	68	32.2	2.8	3.37815		4.8				NA
3000692210	1	6.34247	109.1	17.5	14.7024	-2.36735	1		3.6	0.958504	165			45.9	3.7	4.03361						NA
3000709387	1	13.7068	142.8	35	17.1637	-2.69333	2		4.3	-0.888134	227			51.8	4.2	4.65546						NA
3000715823	1	15.0164	149.7	39	17.4029	-3.09231	2		3.5	0.766335	394			40.8	3.4	4.97479		5.9				NA
3000715940	1	14.3479	152.9	38	16.2543	-2.25	2		3.4	-0.131527	301	99	54	51.4	6.1	4.31933		5.5				NA
3000716536	1	9.42466	125.3	21	13.3757	-2.06557	1		3.3	-0.598924	157			46.1	4.5	4.43697		5.1				NA
3000746888	1	11.7178	132	28	16.0698	-2.34286	1		2.5	0.0460732	306			47	3.6	4.2521		5.9				NA
3000752878	2	3.92603	93.5	13	14.8703	-2.46154	1		2.9	0.564495	144			28.2	4.8	4.48739		4.7				NA
3000753180	1	3.2411	84.2	13	18.3366	-3.23077	1	43	2.15	0.746091	110			30.7	4.7	3.46218						NA
3000762367	1	13.6575	147.8	35	16.0221	-2.02667	1	50	3.45	-0.768114	238			54.4	6.3	5.2437		5				NA
3000806780	1	7.11781	112.4	18.5	14.6433	-2.27451	1	50	3.3	NA						NA						NA
3000819377	1	4.58904	97.6	13.5	14.1721	-2.40476	1	50	3.4	-1.75395	50.5			36.6	4.3	4.57143						NA
3000819713	1	5.04932	101.9	16	15.4089	-2.13636	1		3.05	NA						NA						NA
3000848034	2	9.35068	109.8	18	14.9303	-4.45902	1		2.7	NA				35.4	5.3	2.84034						NA
3000890394	2	14.3014	147.7	42	19.2526	-2.12727	2			0.527908	402			45.3	2.6	3.54622		4.7				NA
3000965132	1	8.29863	121.1	23	15.6834	-2.03509	1		3	-0.430273	142			51	4.7	2.7395						NA
3000968451	1	8.13699	111.1	19	15.3931	-3.43636	1		2.5	-1.63477	86.1	98	41	35.6	4.8	4.33613						NA
3000986407	1	9.90411	125.7	24.5	15.5058	-2.33871	1		3.4	-0.226372	215			45.3	3.7	3.2437		5.2				NA
3000986428	1	6.4137	108.2	20	17.0834	-2.55102	1			0.780192	157			39.1	4.6	4.31933		4.8				NA
3000986872	1	11.4932	131.4	28	16.2169	-2.42857	1	50	2.5	-0.265234	247			40.1	4.38	4.7395		5.3				NA
3001011265	1	2.96712	88.1	12.5	16.1049	-2.23077	1		2.5	NA						NA						NA
3001016847	1	7.35616	115.5	20	14.9922	-2.18868	1	50	3.85	-0.220152	132			40.3	5.4	5.61345		4.3				NA
3001025256	1	8.4	121.1	22.5	15.3424	-2.03509	1		2.8	-1.53134	90.4			55	4.1	3.71429		5				NA
3001047795	2	3.13425	87.4	12	15.7094	-2.15789	1		2.5	-0.890049	72.2			30.5	5.2	5.2437		4.4				NA
3001048528	1	4.60822	96.9	15	15.9751	-2.57143	1	50	3.1	-0.276073	97.8			45	4	3.17647		4.3				NA
3001052001	1	13.5781	141.4	30	15.0045	-2.88	1			-1.67091	162			47.4	4	4.7395		4.5				NA
3001059168	2	11.8712	134.5	32	17.6891	-2.79688	2		3.3	-1.26732	235	117	55	43.5	3.3	4.72269		4.8				NA
3001081930	1	12.7699	143.2	33.5	16.3365	-2.08974	1		2.45	-1.26207	191			44.9	5.7	3.59664		5.8				NA
3001084446	2	9.78904	127.2	25	15.4513	-2.04762	1		3.6	-3.14411	106			40	3.8	5.36134		4.6				NA
3001092045	2	7.67397	110.5	20	16.3797	-2.90385	1	45	3	-2.13539	106			30.5	4.7	4.87395		4.7				NA
3001101280	1	3.43836	91.3	13.5	16.1954	-2.38462	1	50	3.5	-1.35882	39.5			32.3	4.2	3.09244		4.7				NA
3001135734	2	3.03014	84.8	11	15.2968	-2.84211	1		2.8	-1.69539	47.4			26.4	3.6	5.96639		4.2				NA
3001138006	1	9.3726	125		NA	-2.11475	1	50	3	NA		106	65			NA						NA
3001139643	1	5.92055	107.5	18	15.576	-2.17021	1		2.8	-0.714975	96.7			33	5.3	4.87395		5.2				NA
3001149754	2	6.09041	106.1	16.5	14.6573	-2.28261	1			-0.177061	138			23.6	5	3.54622		4.1				NA
3001184047	1	5.41644	104.8	16	14.5679	-2.2	1	51	3.15	-2.08076	41.8			38.6	4.9	4.15126		3.8				NA
3001185966	1	3.7589	94.7	15	16.726	-2.29268	1	50	3.75	NA						NA						NA
3001188068	2	12.0082	139.3	31	15.9757	-2.04688	1	50	4	-2.23075	175			54.1	5.9	3.4958						NA
3001197972	1	10.7753	131.3	26.5	15.3715	-2.05882	1		2.75	-1.30167	161			35.7	3.3	5.37815		5.1				NA
3001199711	2	7.79178	117.5	17.5	12.6754	-2.03704	1		2.5	-0.732539	174			41.1	8	6.78992		3				NA
3001231043	2	6.10959	106.6	14	12.3201	-2.17391	1	50	3.6	-3.42811	37.9	84	51	43.5	5.5	3.98319		4.6				NA
3001275441	1	13.274	145.6	32.5	15.3307	-2.32	2	50	3.55	0.0269123	318	107	61	49	4.5	3.46218		4.8				NA
300127589	1	11.263	132.8	30.5	17.2943	-2.22857	1		3	-0.476054	228			51.1	4.2	3.61345		4.9				NA
3001373248	1	9.29589	117.2		NA	-3.39344	1		3.25	-2.22105	73.9			29.5	6.8	5.0084		5				NA
3001382977	1	3.27123	92	13	15.3592	-2.20513	1	49	2.8	-1.1984	43.9			34.8	4.2	3.4958		7.4				NA
3001395573	1	8.42192	119.5	21	14.7056	-2.31579	1		3	0.80169	212	106	59	34.4	4.5	3.54622						NA
3001402690	2	7.81096	116.7	22.5	16.5212	-2.18519	2		3.85	0.781886	292					NA		5.6				NA
3001411747	1	13.274	145	33	15.6956	-2.4	1		3.4	-0.036094	311			49.6	4.3	6.20168		4.8				NA
3001446072	1	7.75068	117.3	20	14.5356	-2.30909	1			-1.70091	83.4			31	2.9	4.05042		4.8				NA
3001448071	1	4.78356	101.8	15.5	14.9567	-2.15909	1		3.2	0.683534	135			42.6	4.3	2.87395		4.5				NA
3001451694	1	8.68767	119.4	20	14.0288	-2.33333	1		3.05	-1.87419	89.2			32.8	3.9	3.63025		5.6				NA
3001456240	1	15.1808	150.8	38	16.7102	-2.92308	1		2.6	-1.19784	200			55	5.5	4.38655		5				NA
3001466088	1	4.4274	98.8	13.5	13.8299	-2.11905	1	50	3.75	-0.94428	61.3			24.8	4.4	4.60504		4.7				NA
3001492530	2	17.5479	139.5	48	24.6657	-3.81481	2	50	3.05	NA				49.1	3.7	6.82353		5				NA
3001508036	2	12.411	141.8	32	15.9147	-2.06452	2			-1.85917	196			39.9	4.3	3.09244		5				NA
3001509397	1	9.03014	123.6	24	15.7099	-2.03448	1		3	-2.2377	73.2			38.7	3.5	3.41176		4.3				NA
3001510181	1	8.79452	123.7	24	15.6845	-2.01724	1		3.5	NA						NA						NA
3001517464	1	12.1726	132.8	35.5	20.1295	-2.54667	1		3.2	-1.19694	186			46.7	4.8	5.10924		5				NA
3001517501	1	12.263	139.7	30.5	15.6281	-2.06494	1			-2.69467	81.9			49	3.8	3.15966		4.6				NA
3001528793	2	4.75616	95.8	14	15.2545	-3.34884	1		2.85	NA						NA						NA
3001544783	1	4.88493	96.4	14	15.0652	-3.38636	1	43	2	-1.02037	72.4			30.6	3.1	5.32773		5.3				NA
3001568252	1	10.2603	129.5	27	16.0999	-2.01538	1			NA		116	72			NA						NA
3001601006	2	9.12329	119.3	19	13.3497	-2.55172	1		2.5	-0.367824	233			40.8	5.6	3.89916						NA
3001603501	1	13.7452	147.7	35	16.0438	-2.04	2	47	1.9	0.0645975	322			55.7	5	5.17647						NA
3001604293	1	7.42192	110.9	18	14.6356	-3.0566	1		2.55	-0.997169	99.3	115	61	40.6	5.1	3.34454						NA
3001610976	1	7.96712	117.3	18	13.0821	-2.30909	1		3.15	-1.96793	72.9			37.6	4.8	4.92437						NA
3001631063	2	5.27123	102.8	13.5	12.7746	-2.37778	1		3	-1.75025	62.4			27.3	3.2	4.26891		5.4				NA
3001633578	1	12.3753	134.8	25	13.7582	-2.7013	1		1.6	-0.909631	211			47.3	4.8	4.45378		5.6				NA
3001669194	2	14.4384	148.2	42	19.1229	-2.03636	2	50	3.3	NA						NA						NA
3001675654	2	13.1699	142	45	22.317	-2.38333	2	50	2.4	2.15451	674					NA						NA
3001679565	1	15.3205	151.8	44	19.0945	-3.04762	2		2.85	NA						NA						NA
3001680410	1	3.3726	92.3	13	15.2595	-2.12821	1	47	2.65	NA						NA						NA
3001702995	1	4.27945	96.5	13	13.9601	-2.66667	1	50	3	-1.31181	50.4			33.5	5.7	3.91597		4.9				NA
3001703085	1	16.4384	156	44	18.0802	-2.63934	2	50	3	1.66363	498			51.6	4.8	7.22689		4.9				NA
3001704737	2	11.8959	136.5	30	16.1011	-2.48438	2		3.15	-3.42375	122			48.8	4.1	2.87395						NA
3001706317	1	6.90137	107.5	18.5	16.0087	-3.23529	1	50	3.65	-1.10208	95.2			36.1	4.6	3.46218						NA
3001706530	1	11.3753	132.5	39	22.2143	-2.27143	1		3.4	-0.963724	187			53.7	5.7	4.06723						NA
3001706655	1	9.31233	125	23	14.72	-2.11475	1		3	-2.42353	65.6			49.2	2.6	5.68067						NA
3001730928	1	12.3205	134.7	30	16.5343	-2.71429	1		3.8	NA						NA						NA
3001732582	1	3.27397	89.5	13	16.2292	-2.84615	1	50	3	NA						NA						NA
3001758883	2	15.4493	147	62.5	28.9231	-2.38182	2	50	2.75	NA						NA						NA
3001776335	2	9.21096	120.3	19	13.1287	-2.37931	1		3.3	-4.30003	59.6	107	44	32.8	4.9	3.59664		5.3				NA
3001790864	2	5.24384	99.8	12	12.0481	-2.4186	1	48	1.9	-1.03399	84.3			27.1	3.2	3.93277		5.1				NA
3001807391	1	7.98356	116.2	20	14.8121	-2.50909	1		2.8	-1.95222	73.5			26.9	5.1	4.11765						NA
3001821195	1	3.26301	92.1	12	14.1469	-2.17949	1		2.8	NA						NA						NA
3001821258	1	9.2411	122	25	16.7966	-2.31034	1	50	3.5	NA						NA						NA
3001834480	2	9.77534	126.8	23	14.305	-2.11111	1		2.8	-2.02245	154			30.6	6.1	4.08403		5.4				NA
3001851312	2	11.2767	131.6	34	19.6321	-2.74242	2		1.5	0.24117	360			36.5	3.1	4.70588		5.2				NA
3001851339	2	3.34247	85.4	13	17.8249	-3.58974	1	45	3.4	NA						NA						NA
3001851744	2	9.61644	123.9	35	22.7995	-2.14754	1	48	3	2.15519	619			35.2	5.9	4						NA
3001854155	1	5.53973	105.6	16	14.348	-2.02222	1		3	-1.00655	86.4			31.9	5	4.82353		4.8				NA
3001854579	2	10.937	131	27	15.7333	-2.32836	1		3	-2.75259	138			41	5.2	5.42857		4.9				NA
3001862124	1	8.95342	122.8	23	15.2522	-2.17241	1		3.5	-1.25255	120			51	5.7	6.87395		4.7				NA
3001865763	1	4.0411	94.2	15	16.904	-2.41463	1	50	3.4	-0.328153	81.4			21.8	3.5	3.93277		4.1				NA
3001869700	1	4.80548	100.6	16	15.8097	-2.43182	1	50	3	NA						NA						NA
3001869973	1	5.50685	105.2	19	17.1681	-2.11111	1	50	2.8	-0.880286	90.8			33.3	3.2	4		5				NA
3001869974	2	5.50685	99.2	15	15.2429	-3.17778	1	42	2.1	0.258156	161			35.4	2.7	3.98319		4.9				NA
3001894125	1	6.50411	110.7	18	14.6885	-2.04082	1	50	3	NA						NA						NA
3001895456	1	3.08493	88.2	12.2	15.6828	-2.20513	1	49	3.5	NA						NA						NA
3001896534	1	11.6247	132	29	16.6437	-2.34286	1			-1.35429	173			41.2	5.8	3.31092		5.2				NA
3001901362	1	12.4055	139.8	31	15.8616	-2.05195	2		3	-0.494712	250			60	2.4	5.41176		5				NA
3001901375	1	16.2795	159.4	45	17.7107	-2.08197	2		3.3	0.828868	396			56.8	2.9	8.15126		4.7				NA
3001909996	1	7.41096	111	19	15.4208	-3.03774	1		3.5	-2.27963	54.5			37.2	4.6	5.91597		4.8				NA
3001911124	1	13.9342	151	39	17.1045	-2.06944	2	50	3.8	-1.06837	211			44.5	4.6	7.29412		4.5				NA
3001913056	2	8.59726	119.5	21	14.7056	-2.10714	1	55	4.3	-1.52195	157			39.2	6.3	4.94118						NA
3001913057	2	8.58356	119.7	20	13.9586	-2.07143	1	50	3.25	-2.76822	102			24.4	4.2	3.86555		4.7				NA
3001913931	1	9.08493	122.8	23	15.2522	-2.17241	1			-0.90657	139			59.2	5.7	5.76471						NA
3001921528	2	4.91507	101.5	15	14.5599	-2.02326	1	50	3.35	-2.80002	38.6			29.2	4.4	3.14286		4.9				NA
3001924705	1	3.96712	95.3	15	16.516	-2.14634	1	48	3	0.781307	123			33.3	5.8	5.22689		4.7				NA
3001929037	2	4.04658	94.6	12	13.4091	-2.17949	1		4.75	-0.769953	84.4			36.5	4.7	3.71429		5.3				NA
3001930411	2	16.1479	146.5	44	20.5011	-2.51852	2		3.25	NA						NA						NA
3001931071	2	6.28493	107.7	18	15.5182	-2.38776	1	50	2.8	0.186381	157	104	73	26.7	3.3	4.57143		4.9				NA
3001931764	1	10.4685	126.1	26	16.351	-2.53846	1		3	-0.0995093	225	101	63	34.4	5.2	5.07563		5				NA
3001935369	1	4.4274	98.1	14	14.5476	-2.28571	1		3.4	0.0247669	93.9			30.1	4.1	4.7395		5				NA
3001938272	1	7.26849	107.2	17	14.7931	-3.75472	1		3.15	-0.879223	104			33.3	4	4.87395		5.5				NA
3001942171	1	5.16986	100.4	14.5	14.3847	-2.47727	1			-2.72856	26.6	94	56	31.4	5.1	4.7563		4.1				NA
3001943241	2	4.28219	95.1	14	15.4799	-2.7619	1		1.65	-0.604283	90.6			25.7	4.6	4.18487		4				NA
3001948053	2	9.55616	122.5	26	17.3261	-2.37705	1		3.4	-0.12176	290			38.5	3.6	3.42857		4.4				NA
3001962546	1	5.90685	106.7	16.5	14.4929	-2.34043	1		3.6	NA						NA						NA
3001964923	1	4.54247	98.4	15	15.4918	-2.21429	1		2.75	-1.49373	57.9			17.8	6.3	5.73109		4.4				NA
3001964926	2	6.4411	109	22	18.517	-2.12245	1	50	4.2	0.612146	182			45.6	4.6	4.57143		4.8				NA
3001965533	1	5.96712	104.3	17	15.6272	-2.85106	1		3.25	-2.17454	50.2			28.5	4	3.94958		4.6				NA
3001967646	2	7.3589	114.8	19	14.4168	-2.07692	1		2.6	-0.948762	131			34.9	4.1	5.02521		5				NA
3001969296	1	13.7918	150.8	38	16.7102	-2.09722	2		3.1	0.67331	392			40.6	4.5	4.60504		4.9				NA
3001969993	2	9.99726	124	24	15.6087	-2.55556	1		3	-2.77158	120			36.8	4	4.78992		5.3				NA
3001970433	2	10.1753	126.5	28	17.4975	-2.15873	2		2.3	-0.804833	231			34.7	3.7	4.82353		5.1				NA
3001972381	1	12.0658	136.4	41	22.0371	-2.06667	2		3.3	-0.954363	207			45.1	4.1	5.2605		5.5				NA
3001972451	2	9.49041	119.5	22	15.4059	-2.86885	1	50	3	-2.13663	127			45.3	4.2	4.05042		5.1				NA
3001972452	2	12.4767	139.9	34	17.3717	-2.37097	2	50	3	0.777426	444			44.2	5.1	4.40336		5.5				NA
3001973908	2	6.16986	105	16	14.5125	-2.52174	1	50	3	-0.472753	124			29	3.7	3.56303		5.5				NA
3001980513	1	4.48493	97.3	12	12.6752	-2.47619	1		2	0.453161	110			13.8	4.1	5.05882		4.8				NA
3001981787	1	10.0849	126.7	26	16.1965	-2.17742	1		2.5	-0.448882	198			27.7	4.9	4.38655		5.4				NA
3001983125	1	11.8685	131.7	32	18.4492	-2.69333	1		3	-2.08507	119			36.9	4	4.48739		4.9				NA
3001983221	2	4.46575	97.2	13	13.7598	-2.2619	1	50	3.35	-0.688738	87.4			24	2.9	4.53782		5.3				NA
3001984842	1	8.39452	118.7	32	22.7116	-2.45614	1		3.5	-1.15162	107			30.9	5.1	3.71429		4.6				NA
3001986322	1	14.4247	142.2	33	16.3198	-3.82353	2		3.5	-1.72415	158			37.1	7	5.36134		5.1				NA
3001986475	1	7.03836	113.4	16.5	12.8309	-2.07843	1			-2.41722	50.4			32.2	3.6	5.15966		5				NA
3001988315	2	12.1452	139	26	13.4569	-2.09375	2		2.5	-1.14523	244			29.9	4.4	3.63025		5.4				NA
3001991669	1	13.4082	144	46	22.1836	-2.53333	2		3.75	-0.314979	281			52.2	4.6	4.7563		4.9				NA
3001996552	2	11.6932	131.1	25.5	14.8366	-2.81818	1	50	4	-3.11201	134			44.9	3	4.11765		5.4				NA
3001996831	1	14.337	142.5	29	14.2813	-3.77941	2		1.95	-0.112541	303	97	53	43.8	5.3	3.86555		5.2				NA
3002004399	1	12.8274	137	35	18.6478	-2.88462	1			-1.99168	134			40.1	3.3	3.93277		5				NA
3002010239	2	4.52877	97.9	13	13.5637	-2.09524	1	51	3.35	-1.36956	73.4			21.3	5.2	4.55462		4.3				NA
3002015392	2	4.30137	90	11	13.5802	-3.97619	1		2.6	-1.21672	69.2			29	3.9	4.10084		4.4				NA
3002021139	2	4.21644	85.3	14.5	19.9283	-4.5641	1		3.1	-1.88389	50.3			30.8	5.3	4		4				NA
3002030264	1	5.43014	100.6	14	13.8335	-3.13333	1		2.9	-1.88243	47			32.1	3.2	5.78151		4.5				NA
3002030362	1	10.3452	126.8	23	14.305	-2.43077	1		3.35	NA						NA						NA
3002031094	1	8.47671	117	20	14.6103	-2.75439	1		3.1	-1.31277	99.8			28.9	3.7	2.5042		5.1				NA
3002031162	1	3.28219	91.5	13	15.5275	-2.33333	1	50	3.85	NA						NA						NA
3002032005	2	11.411	134.8	26	14.3085	-2.25758	1	50	2.65	-1.50964	205			51.1	2.9	4.53782		5				NA
3002032905	1	9.49589	124.3	24.5	15.8571	-2.22951	1	51	3.5	-0.451374	166			43.3	6.7	4.45378		5.3				NA
3002038715	2	11.6082	134.3	50.5	27.9988	-2.33333	2	50	3.5	-0.553089	293			46.1	5.6	5.61345		5.2				NA
3002048419	1	11.863	134.3	31.5	17.4646	-2.34667	1		3.1	-1.41644	168			35.7	4.4	3.37815		5.7				NA
3002053260	2	9.49863	118	18.5	13.2864	-3.11475	1		2	-1.32489	168	92	57	30.5	4.6	5.04202		4.9				NA
3002064083	2	4.51781	96.1	12.5	13.5352	-2.52381	1		3	0.207038	136			25.5	2.8	3.94958		4.4				NA
3002064779	2	9.81096	120.6	22	15.1261	-3.09524	1		2.5	-2.53121	130			39.4	4	5.32773		4.4				NA
3002068280	2	12.2877	137	29	15.451	-2.83871	1		3.2	NA						NA						NA
3002068379	1	13.926	146	38	17.827	-2.76389	1		3.15	0.573334	380			47.9	5	5.68067		5.4				NA
3002087965	1	9.63562	122.2	24	16.072	-2.57377	1		3.1	-1.77482	111			35	4.5	5.52941		4.9				NA
3002091479	2	4.52603	97.5	14	14.7272	-2.19048	1	50	3.6	-0.722783	95.5			24.7	4.5	4.60504		4.5				NA
3002091740	2	9.38904	119	18	12.711	-2.95082	1	49	2.9	NA						NA						NA
3002091758	2	5.07123	99.8	14	14.0562	-2.4186	1	49	1.55	0.063418	129			23.3	3.8	4.5042		4.7				NA
3002105411	2	6.46575	109.2	16	13.4176	-2.08163	1		3.3	0.659884	185			27.6	4.7	4.13445		4.7				NA
3002105412	1	11.1151	130.6	33	19.3476	-2.16176	1		3.3	-0.684162	210			38.5	4.8	5.2437		5.4				NA
3002107967	1	8.48219	119.3	18	12.6471	-2.35088	1		2.8	0.687837	205			30	5.1	3.68067		4.9				NA
3002108529	2	5.03562	101.5	17	16.5012	-2.02326	1	49	2.95	-0.0864157	122			30.4	4.1	4.84034		4.5				NA
3002108672	1	11.3288	133.8	28	15.6403	-2.08571	1	50	3	-0.719714	207			39.4	7.4	3.89916		4.5				NA
3002112522	1	4.13151	94.7	13	14.4958	-2.29268	1	50	3.3	0.182194	99.7			21.7	4.4	3.91597		4.7				NA
3002113231	1	6.96712	110.7	16	13.0564	-2.60784	1		3	-1.79056	70.2			35.6	5.5	4.55462						NA
3002114498	2	11.337	136.3	27	14.5336	-2.0303	2		3	-1.66613	195			32.5	5.1	3.4958		5.3				NA
3002118975	2	12.7123	135	31	17.0096	-3.16129	2			-2.195	182			44.8	3.2	4.20168		4.5				NA
3002131961	2	15.6164	146.7	48	22.3039	-2.43636	2			NA						NA						NA
3002142786	1	3.72603	92.2	14	16.469	-2.15385	1	50	3.15	-1.10602	56.4			28.9	4.7	4.30252		4.4				NA
3002143181	2	3.05479	87.4	12	15.7094	-2.15789	1	50	4	1.03234	162			25.8	6.4	5.42857		4.9				NA
3002162114	2	8.0137	113.5	20	15.5252	-2.77778	1		3.35	-1.31325	142			31.1	3.6	5.78151		4.8				NA
3002183261	1	11.9041	127.5	34	20.915	-3.25333	1		2.5	-0.898517	212					NA						NA
3002204395	1	3.8137	94.6	15	16.7613	-2.31707	1		3.4	NA						NA						NA
3002208940	1	12.6521	138.8	37	19.2054	-2.18182	1		3.3	-1.2155	195			40.7	3.4	4		5.1				NA
3002210338	1	12.9205	137	33	17.5822	-2.88462	2		3.25	-1.02298	212	123	63	49.1	4.6	4.48739		4.7				NA
3002213315	1	4.91781	102.2	16	15.3186	-2.06818	1	50	3.1	2.43553	215			25.8	4.2	4.80672		4.8				NA
3002214367	1	15.2219	155	46	19.1467	-2.27692	2	50	2.1	NA						NA						NA
3002235471	1	7.0411	109.1	19.5	16.3827	-2.92157	1		5	NA						NA						NA
3002236646	2	15.4329	143.5	39	18.9392	-3.01818	2		3.3	-0.092297	332			39.4	3.6	6.97479		5.13				NA
3002253675	2	4.40548	97.8	16	16.7279	-2.11905	1	50	3.2	-0.962016	77.6			35.8	4.3	4.92437		4.3				NA
3002271318	1	7.29589	115	22	16.6352	-2.28302	1		3.5	0.107519	147			43	5.5	5.4958		3.9				NA
3002271548	2	12.5781	141.2	30	15.0471	-2.16129	2		3.1	0.308202	383			37.3	4.6	4.70588		5.4				NA
3002271610	2	9.75616	120.2	25	17.3034	-3.15873	1		3.6	NA						NA						NA
3002271676	1	5.65479	104.8	16	14.5679	-2.2	1		3.15	-2.70778	36.5			34	5.6	1.61345		5.5				NA
3002271721	1	11.6877	133.3	35	19.6973	-2.15714	1		3	0.226568	326			35.6	4.5	5.69748		4.9				NA
3002271895	1	14.6849	145.5	39	18.4221	-3.33824	1		3.75	-0.876425	227			32	5.1	5.07563		5.3				NA
3002271921	1	8.51781	112.3	23	18.2376	-3.57895	1		3	NA						NA						NA
3002272027	2	12.4795	131.7	34	19.6023	-3.69355	2	45	3.5	NA						NA						NA
3002272037	2	8.85753	120.4	21	14.4866	-2.36207	1	50	3.2	-2.11396	128			30.2	4.1	3.76471		4.4				NA
3002272431	1	14.0466	151	55	24.1217	-2.06944	2		2.9	NA						NA						NA
3002273311	1	13.8685	128.8	28	16.8782	-5.15278	1		2.65	NA						NA						NA
3002273328	2	10.6082	129.2	33	19.7692	-2.16923	2	50	3.1	0.189211	354			37.7	2.6	3.71429		5.5				NA
3002286729	2	10.3452	128.5	29	17.5627	-2.27692	1		3	NA						NA						NA
3002302236	1	5.00822	102	18	17.301	-2.11364	1	50	3.3	-0.784845	80.1			28.6	4.9	4.06723		4.8				NA
3002308669	1	5.92877	105	17	15.4195	-2.70213	1	50	3.5	-1.13852	81.9			29.2	4.3	3.98319		5				NA
7100252713	1	15.7808	158.7	51	20.2496	-2.08065	2	50	2.75	0.52534	362			75.2	4.9	6.21849		5.1				NA
7100278176	1	15.3781	155.8	51	21.0104	-2.4127	1		3.2	NA						NA						NA
3003041234	2	13.3123	146	48	22.5183	-2	2		2.9	-0.427225	307	122	65	57	4	5.34454	1.04	5.5	3.16	1.24	1.53	8.42533
2889206235	1	13.1589	141	37	18.6107	-2.37179	1		3.5	-1.35677	183	115	64	53.3	6	4.28571		4.9				NA
2889213201	1	13.074	143.3	42	20.453	-2.07692	2		3.75	-0.295912	283	109	59	52.2	4.3	4.13445	0.77	5.5	4.47	2.11	1.89	8.12474
2889215433	1	12.4767	133.8	31	17.3161	-2.83117	1	50	2.3	-2.71841	80.6	100	61	49	4.8	5.51261	1.04	4.3	4.17	1.66	2.13	8.17919
3000855190	2	7.1589	111.5	19	15.2828	-2.15686	1		3	NA		96	61	34.9	4.5	1.89916	0.65	4.3	3.57	1.41	1.87	7.70919
2889208566	2	14.4877	138	31	16.2781	-3.89091	1	50	3.2	-1.41345	228	118	71	42.5	3.4	2.67227	1.04	4.5	4.06	1.44	2.37	8.22465
2889216856	2	10.4137	95.4	24	26.3703	-7.36923	2	50	3.15	1.32825	470	102	60	26.5	2.3	4.35294	0.69	5.9	3.74	1.54	1.89	8.08525
3000736188	2	8.67671	118.1	20.5	14.6979	-2.35714	1	50	3.7	-2.13663	127	100	57	41	5.2	4.06723	0.71	4.1	4.57	1.49	2.68	7.74985
3000978577	2	6.56438	109.6	18	14.9848	-2	1		3	-1.01324	128	96	58	37.9	4.6	4.35294	0.52	5.2	3.77	1.42	2.14	7.67609
3003043043	1	13.2822	146	36.5	17.1233	-2.26667	2	50	3.5	2.01139	581	102	62			NA	0.62	5.4	2.87	1.21	1.34	7.88972
7100342927	2	5.0137	100.7	14	13.806	-2.2093	1		2.45	-1.77992	61.6	92	58	31.7	3.8	5.37815	0.65	4.3	4.49	1.55	2.59	7.70919
3002135203	1	4.62466	99.1	15	15.2737	-2.04762	1	50	3.75	-1.47325	58.5	125	80	42.1	5.2	3.0084	0.55	4.9	3.98	1.52	2.24	7.67275
3003012727	1	7.56164	115.9	19.5	14.5167	-2.11321	1		3.05	-2.2475	62.6	98	56	56.4	5.5	4.45378	0.62	3.9	3.9	1.75	1.84	7.5643
2889214276	2	7.55616	114.7	18	13.6819	-2.09615	1	50		-2.94298	79.1	92	52	32.5	3.9	2.92437	0.48	4.4	4.79	1.82	2.64	7.42899
3003002150	1	13	143	31	15.1597	-2.11538	2	50	3	-0.353328	277	124	70	50.7	3.8	4.60504	0.96	5.1	4.05	2.07	1.7	8.26977
2889219349	2	5.50411	100.8	13	12.7945	-2.82222	1	52	3.1	0.380243	168	102	80	49	4.4	5.15966	0.54	4.8	3.42	1.6	1.59	7.63379
3000314338	1	5.03288	101.1	13.5	13.2078	-2.31818	1		2.5	0.779845	139	112	71	32.8	3.4	4.08403	0.47	5	3.51	1.46	1.85	7.53577
2889064720	1	12.5041	134.2	24	13.3262	-2.77922	1	50	3.4	-1.08997	206	128	49	53.2	4.6	4.31933	1.43	5.5	3.16	1.47	1.44	8.74378
3001195777	1	3.5589	92.5	14	16.3623	-2.07692	1		2.85	-1.06259	57.7	101	62	38.3	5.2	4.47059	0.46	4.8	3.78	1.39	2.16	7.47344
2889219361	2	9.23288	120.7	34.5	23.6812	-2.31034	1	50	2.9	-0.393162	231	105	66	27.5	4.1	5.7479	0.61	4.9	4.37	1.76	2.48	7.7763
2889161973	1	13.5178	145	41	19.5006	-2.4	2		3.8	-0.640503	250	94	56	44	4	4.63866	0.52	5.6	3.62	1.38	2.23	7.7502
3002364267	1	4.47123	97.7	15	15.7146	-2.38095	1		3.35	-0.538116	74.3	95	58	25	5.3	4.43697	0.65	2.7	3.75	1.68	1.77	7.24383
2889221211	2	9.04384	118	25	17.9546	-2.77586	1	45	2.1	-1.73291	146	107	66	38.1	3.9	3.29412	0.73	4.5	4.32	1.2	2.66	7.87072
3000834795	1	3.98356	93.6	13.5	15.4093	-2.56098	1	50	3	-1.21464	53.2	90	43	42.5	4.6	6.13445	0.4	4.9	4.16	1.69	2.38	7.3543
3000757817	1	7.38904	113.3	17	13.2431	-2.60377	1		2	0.192383	151	95	61	45	3.9	2.43697	1.06	4.9	4.33	1.41	2.54	8.32886
3002053260	2	11.3671	125	21	13.44	-3.74242	1		3.4	-1.79735	187	92	57	47.5	3.5	4.40336	0.61	4.9	3.78	2.1	1.39	7.7763
3002097431	1	12.874	133.2	26	14.6543	-3.37179	1	40	1.45	-1.38079	181	90	48	43.8	4.6	4.11765	0.41	5.1	3.56	1.55	1.79	7.419
3000290388	1	5.23014	94.5	13	14.5573	-3.81818	1		3.2	-2.14379	40.2	100	60	40.3	5.4	4.03361						NA
3003090557	1	14.1836	101.4	14	13.6161	-8.95833	2		2.8	-3.16355	69.7	129	68	39.3	5.5	5.47899	0.36	3.6	3.95	1.69	1.98	6.94064
3001931071	2	8.39178	119.8	27	18.8127	-2.05357	1	48	3	1.60395	384	104	73	44.9	5	5.44538	0.83	4.9	3.7	1.35	2.23	8.08426
3003000755	1	14.0877	150.3	35	15.4935	-2.16667	2			0.573334	380	98	60	45.6	3.9	5.78151	0.67	4.6	3.39	1.29	1.97	7.80694
3003001160	1	12.0548	132.7	48.5	27.5423	-2.56	1	50	3.5	-1.71553	145	121	81	66.4	4.1	5.07563	0.81	5.2	3.75	1.24	2.26	8.11929
3001291375	2	6.37808	108.2	17	14.5209	-2.28571	1		3.5	1.18732	221	94	71	36.3	5.6	4.03361	0.75	4	4.27	1.33	2.64	7.77997
3002440434	1	5.14521	101.6	15	14.5313	-2.20455	1	50	3.1	-0.601855	86.3	94	57	40	5.1	5.42857	0.49	3.8	3.09	1.08	1.79	7.30301
3003060780	1	7.19178	101.4	14	13.6161	-4.43137	1		3.4	-1.80534	69.7	129	68	39.3	5.5	5.47899	0.36	3.6	3.95	1.69	1.98	6.94064
3002420954	2	5.27397	104	20	18.4911	-2.11111	1			-0.021401	125	96	54	51.6	3.7	4.57143	0.6	5	5.58	1.84	3.12	7.77997

## Sheet: Sheet1
label
1000135681	95	68
1000335554	90	55
1000615083	110	57
1000619514	90	60
1000730270	100	55
1000779986	90	55
1000787644	80	60
1000853918	105	60
1000863367	106	70
1000887195	102	52
1000922214	110	80
1000956340	120	70
1000962564	131	66
1000984586	110	70
1001005728
1001143309	98	63
1001151059	100	73
1001158092	105	60
1001182963	110	75
1001241208	90	60
1001338946	100	70
1001343247	90	62
1001367943	93	64
1001446207	99	61
1001468445	96	62
1001700187	118	70
1001752228	99	66
1001768550	89	56
1001833744	110	65
1001916603	100	60
1001923528	85	50
1001924952	120	76
1001925446	120	70
1001958104	115	65
1001964893	97	67
1002042294	92	46
1002080813	120	60
1002118414	106	60
1002148018	107	62
1002151454	105	61
1002153727	90	54
1002223918	99	63
1002239683	125	60
1002301901	100	60
1002302395	115	77
1002343413	114	68
1002351822	94	60
1002352120	104	58
1002353883	104	59
1002442435	85	55
1002467213	100	60
1002521938	99	51
1002539974	109	52
1002576383	110	63
1002586448	110	70
1002600972	86	50
1002614930	100	70
1002617669	80	40
1002649436	100	70
1002651866	104	67
1002695781	114	70
1002696323	90	65
1002697634	120	80
1002706037	105	60
1002706119	100	60
1002707974	100	68
1002717254	116	60
1002722914	88	50
1002723836	110	75
1002731216	120	76
1002741586	106	55
1002747287	105	65
1002747318	106	55
1002754113	100	70
1002763831	95	60
1002767809	105	60
1002772879
1002791911	90	60
1002794090	90	58
1002797119	106	65
1002814962	105	70
1002821876	95	60
1002832997	80	50
1002835530	120	70
1002835773	90	60
1002835848	105	55
1002838802	100	70
1002845835	108	70
1002846826	80	50
1002849198	105	70
1002853359	110	60
1002857308	95	64
1002859643	100	70
1002859703	110	70
1002861106	80	50
1002862211	100	56
1002870106	110	76
1002873182	100	60
1002888061	100	70
1002890223	95	60
1002891740	110	65
1002892065	110	77
1002893076	102	55
1002900054	112	70
1002909219	112	75
1002909350	92	50
1002910027	102	70
1002910451	95	65
1002915574	98	66
1002918027	117	75
1002922883	96	51
1002927714	90	60
1002931814	90	60
1002932349	86	64
1002933005	90	60
1002938410	100	65
1002952406	90	60
1002955085	90	60
1002966042	95	65
1002968784	95	60
1002998280	125	69
1002999954	110	70
1003006707	105	60
1003011150	110	60
1003012804	133	74
1003013946	92	49
1003014906	100	60
1003025993	102	68
1003028330	90	60
1003030355	108	70
1003030845	105	60
1003031008	98	60
1003033373	120	80
1003043378	90	55
1003044335	100	60
1003045335	105	60
1003048913	120	60
1003050720	110	75
1003053707	80	60
1003053709	90	60
1003056242	115	85
1003070024	100	65
1003070284	108	68
1003073683	102	58
1003077878	80	50
1003080121	105	60
1003082214	100	70
1003082222	90	60
1003088286	105	60
1003088897	94	60
1003089255	100	65
1003089943	105	75
1003091172	90	60
1003095839	105	60
1003095852	110	70
1003097399	105	75
1003097731	100	70
1003098151	90	60
1003098152	85	60
1003110094	108	78
1003110329	102	60
1003112303	90	60
1003121185	105	70
1003122321	117	50
1003127494	101	81
1003143800	92	52
1003147934	96	70
1003153754	105	70
1003156311	110	70
1003159059	95	65
1003162781	90	66
1003165870	110	70
1003166101	110	70
1003166616	110	75
1003166931	110	70
1003167095	100	60
1003167356	110	60
1003167916	90	60
1003167955	120	82
1003169123	120	80
1003169290	100	70
1003173099	96	60
1003177661	120	84
1003179060	98	60
1003179992	110	67
1003179995	91	55
1003183454	90	60
1003195567	105	70
1003196986	120	70
1003199410	106	75
1003201894	95	60
1003210576	105	70
1003225509	108	70
1003226987	105	65
1003228720	90	60
1003244915	110	90
1003257152	100	55
1003260120	107	50
1003270653	83	50
1003293512	113	62
1003308654	90	56
1003316641	80	48
1003326049	115	70
1003338140	100	60
1003343616	106	72
1003382222	94	50
1003386995	100	60
1003387300	90	60
1003395804	108	64
1003397167	100	62
1003397428	96	50
1003398895	110	70
1003398926	105	70
1003410166	98	70
1003412497	104	54
1003424646	100	60
1003425108	98	60
1003430733	96	58
1003440127	100	60
1003442077	110	70
1003447529	87	55
1003453165	133	77
1003456288	102	70
1003456747	112	82
1003462764	120	70
1003463137	100	60
1003464712	100	60
1003467429	97	63
1003471448	96	60
1003477848	117	64
1003479613	100	65
1003479733	100	70
1003479954	100	70
1003488827	90	60
1003496655	92	60
1003498834	96	52
1003503591	100	54
1003504910	96	55
1003519015	90	60
1003519016	100	60
1003523710	90	60
1003525106	90	60
1003530623	109	53
1003534551	80	55
1003549913	96	53
1003550768	113	16
1003557772	120	80
1003575784	108	70
1003618975	108	67
1003632653	100	57
1003633337	123	60
1003633930	112	65
1003638476	115	75
1003643872	88	56
1003644414	105	59
1003644800	92	54
1003646102	95	60
1003647548	100	60
1003649513	80	60
1003655681	80	60
1003672173	103	61
1003674015	118	76
1003679738	98	50
1003694373	107	74
1003695071	97	65
1003695690	116	73
1003696116	85	46
1003696458	93	54
1003701895	99	66
1003715759	108	60
1003718749	90	55
1003723004	127	69
1003724688	118	63
1003724776	100	60
1003725366	120	56
1003733027	85	59
1003734673	120	69
1003735000	119	62
1003743747	97	52
1003745228	85	55
1003745495	130	67
1003754235	100	64
1003757714	107	73
1003758132	120	74
1003761851	91	59
1003770192	100	56
1003779127	101	57
1003780169	114	71
1003786148	116	74
1003789126	100	70
1003790720	106	61
1003793322	107	66
1003795412	97	53
1003795607	106	72
1003797641
1003798081	116	60
1003798622	98	50
1003799069	111	65
1003802950	89	58
1003803800	102	67
1003806699	94	60
1003808896	99	63
1003809135	110	66
1003811758	102	82
1003845558	103	67
1003847309	97	56
1003847454	108	64
1003849498	122	90
1003863031	120	72
1003871776	117	74
1003875675	87	47
1003875969	102	61
1003875970	102	65
1003885051	126	78
1003902153	97	56
1003905243	109	68
1003907321	80	56
1003913470	102	62
1003924136	99	55
1003934409	78	53
1003941017	104	55
1003942000	88	59
1003944231	98	65
1003944744	117	64
1003977026	124	61
1003998817	127	66
1004014519	100	61
1004029313	102	66
1004056857	107	63
1004058879	98	58
1004060276	92	69
1004083398	109	71
1004095208	105	60
1004099289	123	71
1004100879	109	61
1004103756	103	62
1004111955	96	59
1004131797	119	72
1004146125	123	58
1004153241	98	54
1004154116	105	63
1004154119	115	74
1004157269	118	69
1004166548	111	57
1004172852	98	65
1004173173	91	51
1004173619	113	60
1004173621	88	56
1004173849	97	60
1004174867	93	69
1004190357	90	50
1004192941	119	67
1004193327	95	64
1004194643	103	66
1004204906	90	60
1004206022	105	65
1004229040	106	68
1004235084	80	46
1004244940	105	81
1004245952	105	67
1004256563	96	50
1004256952	89	58
1004257754	85	52
1004258887	120	64
1004271530	110	74
1004275609	102	56
1004277363	122	61
1004278047	85	57
1004279839	82	55
1004281051
1004292494	92	60
1004312362	104	60
1004317972	90	50
1004326705	122	71
1004330934	95	68
1004332626	101	64
1004339573	101	62
1004341269	107	68
1004350770	117	67
1004361774	101	59
1004366571	103	57
1004366971	117	60
1004370015	91	59
1004376325	89	49
1004384657	85	56
1004385819	97	55
1004390974	99	57
1004410160	129	72
1004410954	106	73
1004421163	98	50
1004421634	115	90
1004430971	82	50
1004448321	105	66
1004448651	95	55
1004462440	92	56
1004474134	115	70
1004480936	80	53
1004491337	107	61
1004491781	121	58
1004510844	108	55
1004520972	97	54
1004529518	111	83
1004530130	126	69
1004536958	117	63
1004544872	116	74
1004556925	102	60
1004567221	90	55
1004574371	99	60
1004579668	129	75
1004581062	96	62
1004583147	97	59
1004589145	101	87
1004594472	101	66
1004619017	104	60
1004631517	94	57
1004632639	123	75
1004633341	96	60
1004641036	111	61
1004641311	114	72
1004656361	94	62
1004665374
1004665555	112	70
1004667757	99	59
1004668200	118	76
1004669101	119	54
1004669531	95	52
1004669773	94	53
1004689903	121	66
1004692526	89	47
1004692687	100	52
1004704114	92	65
1004726957	107	61
1004728395	126	66
1004740244	134	68
1004757539	108	61
1004779354	98	63
1004794135	118	79
1004799902	111	63
1004811109	96	59
1004814108	109	54
1004823493	80	58
1004827384	106	48
1004836394	136	53
1004853601	101	58
1004853924	105	54
1004876776	97	61
1004885924	88	49
1004891761	99	57
1004892300	113	55
1004894637	100	61
1004895055	111	59
1004895904	116	73
1004896414	108	57
1004911077	87	54
1004918589	111	76
1004918668	119	70
1004918679	99	62
1004925116	109	69
1004926177	103	52
1004931340	104	65
1004931363	116	59
1004933555	92	58
1004933707	131	64
1004938358	100	53
1004945513	97	62
1004954097	126	62
1004954376	106	71
1004955810	92	58
1004955940	114	73
1004956071	105	69
1004956460	112	70
1004957543	94	55
1004968080	115	69
1004969177	100	63
1004975082	125	89
1004979151	99	66
1004980737	100	50
1004981320	99	55
1005009666	95	55
1005009818	121	62
1005013810	107	73
1005015702	70	50
1005016453	115	83
1005019417	99	59
1005031260	105	76
1005032478	100	51
1005032490	89	49
1005040893	113	74
1005045868	112	58
1005053053	103	69
1005055395	92	50
1005056961	116	66
1005059283	122	75
1005059628	102	66
1005060984	105	58
1005063354	123	64
1005080724	96	56
1005084529	98	60
1005087823	104	60
1005090596	119	69
1005092372	106	62
1005094827	99	48
1005103014	100	52
1005103385	130	84
1005104589	112	51
1005108148	96	50
1005109085	129	64
1005116659	98	56
1005128923	101	62
1005134539	111	54
1005147597	107	65
1005147813	102	56
1005149437	96	53
1005153222	110	56
1005157911	123	60
1005171268	90	53
1005174319	94	57
1005180470	99	50
1005180587	107	57
1005187508	102	56
1005187690	101	46
1005213613	95	53
1005213636	109	59
1005216312	123	73
1005223330	93	43
1005226546
1005231554	109	69
1005232737	103	61
1005248636	125	64
1005253005	117	63
1005253108	123	77
1005258012	92	54
1005259856	102	60
1005263457	85	55
1005273346	91	62
1005278157201620	112	63
1005280503	101	62
1005289779	105	58
1005292844	124	68
1005296063	113	49
1005299551	115	65
1005303044	116	61
1005317902	123	60
1005321279	104	70
1005321859	107	66
1005321953	121	56
1005324777	99	50
1005327110	91	50
1005328837	110	64
1005343641	105	57
1005412583	73	44
1005450824	136	77
1009095839	105	60
15265473938	98	50
2004417639	99	70
2005565311	97	63
2005582334	108	75
2005583828	121	54
2414237329	86	58
2414239420	95	50
2414250059	112	60
2414260493	98	55
2414264210	117	72
2414272749	100	64
2414274620	107	75
2414276472	112	56
2414280181	99	59
2414286405	102	60
2414287445	119	65
2414289742	105	66
2414290838	127	69
2414291600	100	64
2414294752	101	57
2414295129	85	57
2414299650	93	62
2888889518	106	60
2888903979	89	58
2888905214	95	69
2888907015	95	56
2888907690	89	55
2888911046	103	63
2888912062	105	60
2888916112
2888917629	125	65
2888925959	112	66
2888926676	116	82
2888956405	111	66
2888957751	131	62
2888959491	127	82
2888960180	102	61
2888961671	110	72
2888969644	97	58
2888970056	90	55
2888977936	100	59
2888981982	102	67
2888992469	93	53
2889002266	105	60
2889010377	99	64
2889018510	114	71
2889018581	111	69
2889021150	100	60
2889021448	119	60
2889023186	95	63
2889026867	100	60
2889028713	107	58
2889028800	96	41
2889033278	106	63
2889034601	107	63
2889034946	99	61
2889045393	101	59
2889045578	102	68
2889047664	100	54
2889050697	106	70
2889050842	97	62
2889051265	94	54
2889053495	102	56
2889061205	99	55
2889063199	99	60
2889068787	92	57
2889071096	125	72
2889072522	98	58
2889080885	94	64
2889082046	129	73
2889086598	124	65
2889089531	107	72
2889092752	118	68
2889096569	96	63
2889097379	117	66
2889098285	130	80
2889100316	128	63
2889100670	111	64
2889102373	130	46
2889102945	97	57
2889103688	122	69
2889105464	124	87
2889106727	109	64
2889107184	102	57
2889108981	106	62
2889109809	96	64
2889113768	102	55
2889122966	106	55
2889125057	119	68
2889125537	130	59
2889125695	110	60
2889126860	107	57
2889126929	105	57
2889127143	107	53
2889127164	93	62
2889127597	121	71
2889129344	110	59
2889130036	100	67
2889131607	95	55
2889131900	105	67
2889131906	121	72
2889131954	90	50
2889132498	109	65
2889134833	127	82
2889136343	106	71
2889137619	109	73
2889139341	117	65
2889139500	103	70
2889140982	128	70
2889142143	108	80
2889142493	101	63
2889143260	120	64
2889143262	106	60
2889143986	125	54
2889146121	95	55
2889153461	95	52
2889153948	117	65
2889154581	98	56
2889159370	95	65
2889182008	111	59
2889184267	109	60
2889188655	126	64
2889193637	119	77
2889195095	109	55
2889195461	100	65
2889195500	102	63
2889195534	144	70
2889196731	116	68
2889196829	119	67
2889197413	115	60
2889197499	121	75
2889197530	102	62
2889198005	93	54
2889198045	99	68
2889198048	96	57
2889198811	126	57
2889198819	94	53
2889199202	99	52
2889201442	127	77
2889203109	104	65
2889203614	109	85
2889203716	102	60
2889206459	99	59
2889210952	119	69
3000001265	132	69
3000001688	91	59
3000001731	121	76
3000002658	98	50
3000005170	90	68
3000020283	102	63
3000031571	104	66
3000031705	103	60
3000033562	112	61
3000037715	100	63
3000049434	109	63
3000049872	97	57
3000058514	101	62
3000064117	114	77
3000072469	116	78
3000076762	98	51
3000079531	99	56
3000086695	97	51
3000088898	103	51
3000089085	105	71
3000092943	108	54
3000096024	99	65
3000096475	110	58
3000105349	90	46
3000109931	121	92
3000130727	120	95
3000131363	122	78
3000138369	104	84
3000149857	99	56
3000153037	109	63
3000168448	105	87
3000169358	114	82
3000172654	112	58
3000172780	104	60
3000182856	112	74
3000183375	114	65
3000194593	112	65
3000195658	116	68
3000197763	84	56
30002047556	98	55
3000212144	91	52
3000230476	127	74
3000233396	124	63
3000273617	109	60
3000278390	131	59
3000287367	92	56
3000293898	123	73
3000295073	137	84
3000295906	110	47
3000299404	80	50
3000299453	132	81
3000299508	112	72
3000307056	105	59
3000308336	94	50
3000310954	114	60
3000314612	123	72
3000320264	110	57
3000321404	109	56
3000328323	108	76
3000328514	138	81
3000334111	116	64
3000335378	95	59
3000353942	101	66
3000355081	99	69
3000359447	115	60
3000362432	98	58
3000363994	127	57
3000366468	117	75
3000367026	95	56
3000367821	100	61
3000371929	93	56
3000374429	103	59
3000376707	99	58
3000393620	107	70
3000394201	90	59
3000397942	119	77
3000397967	116	63
3000402816	95	54
3000405614	112	68
3000405940	117	75
3000406677	75	53
3000419260	99	53
3000431704	114	59
3000432092	116	74
3000436519	105	59
3000436791	116	72
3000436951	111	59
3000446767	131	74
3000449682	108	71
3000452826	112	71
3000471402	91	52
3000473304	112	69
3000482834	90	55
3000491154	110	62
3000497745	90	55
3000505125	91	60
3000510458	104	55
3000510504	131	65
3000512687	118	71
3000518671	93	54
3000524106	117	75
3000533024	102	54
3000534737	101	64
3000546448	89	55
3000547414	120	57
3000548141	90	60
3000549410	106	66
3000553760	94	47
3000557196	106	62
3000561724	104	56
3000573419	111	78
3000574880	105	67
3000577274	113	66
3000587695	114	52
3000595220	113	81
3000596814	121	81
3000609609	117	74
3000615268	88	57
3000629686	94	56
3000632583	94	59
3000632881	94	61
3000645282	92	58
3000645283	90	60
3000647442	97	60
3000648498	104	62
3000648500	98	58
3000649312	95	49
3000653728	92	84
3000655115	111	66
3000659698	96	58
3000659935	94	65
3000663045	121	65
3000663120	109	64
3000664270	103	72
3000664347	110	59
3000674642	113	60
3000676624	127	69
3000680208	106	74
3000687754	115	70
3000688728	112	71
3000694189	110	61
3000702294	104	64
3000706404	87	49
3000707949	93	55
3000707973	102	57
3000709464	98	64
3000711733	100	62
3000714513	107	61
3000715940	99	54
3000716285	118	62
3000720156	100	84
3000721143	96	57
3000721244	113	59
3000726039	129	74
3000726063	108	57
3000726511	118	62
3000727608	92	47
3000727950	94	48
3000731595	96	60
3000738570	103	56
3000741562	97	59
3000743744	98	51
3000743888	98	69
3000743889	92	56
3000744760	105	62
3000748813	119	64
3000763530	90	70
3000775810	96	45
3000778857	86	61
3000779659	112	64
3000780462	130	84
3000783784	101	61
3000783796	90	50
3000783894	125	66
3000802098	123	72
3000807816	98	52
3000811065	95	52
3000811129	125	79
3000811846	112	62
3000831992	88	52
3000844055	96	54
3000860324	104	65
3000862068	96	57
3000871968	107	59
3000871984	108	64
3000872507	111	72
3000872527	96	63
3000873990	114	69
3000888853	133	83
3000890440	90	68
3000891462	115	68
3000891826	110	47
3000892318	111	55
3000892618	115	55
3000892968	105	58
3000893349	115	64
3000897593	115	70
3000905628	96	59
3000912481	96
3000915213	108	53
3000917018	102	58
3000917019	97	62
3000920763	107	70
3000924835	120	70
3000927040	99	79
3000931623	90	59
3000931794	99	55
3000933804	110	60
3000934791	109	59
3000940417	99	63
3000941851	104	52
3000949924	91	44
3000950712	119	57
3000962349	113	62
3000963038	111	81
3000964721	108	59
3000968451	98	41
3000970295	124	76
3000970903	105	58
3000971550	107	67
3000975590	82	50
3000981697	107	58
3000981903	106	70
3000984949	123	54
3000986801	108	67
3000986977	84	54
3000995743	100	60
3001000592	91	67
3001004156	113	68
3001004191	91	52
3001005929	120	59
3001010121	110	56
3001016884	102	69
3001017568	104	57
3001018717	108	57
3001020843	76	44
3001021667	95	55
3001031472	136	78
3001032987	91	53
3001043675	102	65
3001055875	140	68
3001059168	117	55
3001061379	109	54
3001067882	102	60
3001071375	110	96
3001072410	84	58
3001072475	99	56
3001073416	106	58
3001080322	117	51
3001080995	104	57
3001082885	106	59
3001083210	132	74
3001096493	104	71
3001100201	116	59
3001100785	92	56
3001106894	113	59
3001108628	121	65
3001117047	73	47
3001120147	111	75
3001120148	117	57
3001129312	96	54
3001135041	94	56
3001137566	102	61
3001138006	106	65
3001138586	107	52
3001138936	95	76
3001150350	111	69
3001150351	110	65
3001151059	100	54
3001151864	103	64
3001152326	102	58
3001152754	117	73
3001153963	131	62
3001155305	100	58
3001156021	108	56
3001163565	80	49
3001164670	102	57
3001167964	109	52
3001169334	123	65
3001170425	105	65
3001170506	116	67
3001172722	117	80
3001172751	97	58
3001172866	128	72
3001175788	133	67
3001176568	110	56
3001179421	91	59
3001181502	105	74
3001182527	127	49
3001183710	82	57
3001184017	98	54
3001185857	108	56
3001185863	110	63
3001187614	123	65
3001187760	116	72
3001189302	127	74
3001190582	90	52
3001191660	123	72
3001192842	118	54
3001194851	128	64
3001195380	95	59
3001211151	109	52
3001211613	117	53
3001221072	100	52
3001227647	103	54
3001231043	84	51
3001248165	100	50
3001248422	107	51
3001273583	98	58
3001275441	107	61
3001275875	97	56
3001278441	111	63
3001281109	102	51
3001288993	98	69
3001295542	94	56
3001296555	100	56
3001296556	113	60
3001301359	97	62
3001302887	89	56
3001306847	95	55
3001306939	97	50
3001308896	96	62
3001309829	85	53
3001313670	88	59
3001316972	123	52
3001317106	97	68
3001319381	113	68
3001334048	90	50
3001334137	97	57
3001334772	118	62
3001344279	90	56
3001346126	88	48
3001346835	109	57
3001348197	95	61
3001350462	100	64
3001351024	98	68
3001352560	95	55
3001353466	114	86
3001354613	94	48
3001361602	94	62
3001363914	112	63
3001365489	105	66
3001366663	107	59
3001368574	99	60
3001375608	89	47
3001382973	99	55
3001387463	107	73
3001394037	111	60
3001395573	106	59
3001396309	109	65
3001397015	122	71
3001404133	104	61
3001405747	98	60
3001408460	118	88
3001408466	105	68
3001414235	104	59
3001416334	117	65
3001419513	110	56
3001420027	104	64
3001421785	98	67
3001424224	103	51
3001428439	106	64
3001428642	91	54
3001439427	139	58
3001439594	91	54
3001440869	96	51
3001442970	91	55
3001444127	103	54
3001445786	126	86
3001460290	103	52
3001460333	127	75
3001460529	104	66
3001460769	108	61
3001462714	133	77
3001462911	105	51
3001464246	123	65
3001464344	104	66
3001465036	93	56
3001471105	107	51
3001471367	108	68
3001472108	115	69
3001482128	99	62
3001484985	100	60
3001485841	92	55
3001486917	107	67
3001487222	92	54
3001491495	93	62
3001491806	99	50
3001493872	102	68
3001498173	83	51
3001498236	109	61
3001504394	82	44
3001508177	104	51
3001518322	107	58
3001518341	118	59
3001522021	109	62
3001522327	99	55
3001522421	138	62
3001524189	120	63
3001524277	113	67
3001534296	86	51
3001535604	117	58
3001535929	119	80
3001538408	114	51
3001538444	99	55
3001540647	91	54
3001541203	84	54
3001541275	118	72
3001541445	97	69
3001547246	89	52
3001547254	96	65
3001547549	118	59
3001548343	93	51
3001548390	120	54
3001553897	116	67
3001555760	124	58
3001556408	99	59
3001561068	120	70
3001562148	131	78
3001562495	93	50
3001568252	116	72
3001571109	91	56
3001590564	94	60
3001600519	108	69
3001600913	101	60
3001604293	115	61
3001611299	109	74
3001620620	123	62
3001625127	97	54
3001632145	101	59
3001648623	124	60
3001649566	98	62
3001658048	101	64
3001664110	102	67
3001670894	118	64
3001687355	123	65
3001687937	101	62
3001688007	120	64
3001689727	100	58
3001692015	108	61
3001692016	100	59
3001696118	95	56
3001700129	120	65
3001701137	109	71
3001708347	107	58
3001708631	104	66
3001724328	94	68
3001738566	105	66
3001740307	114	57
3001740402	121	57
300175206	117	76
3001753156	106	50
3001754747	119	78
3001754910	113	61
3001759536	121	58
3001762873	127	60
3001763820	110	52
3001769402	106	66
3001771096	114	67
3001771982	118	66
3001772788	94	52
3001776335	107	44
3001781352	110	67
3001784227	122	74
3001784426	109	66
3001788379	103	56
3001791804	112	64
3001795043	108	67
3001798141	130	55
3001802885	112	68
300180334	108	61
3001808506	110	60
3001811915	134	89
3001812509	99	60
3001818026	120	66
3001823308	105	54
3001829341	90	59
3001833403	131	64
3001834179	113	68
3001835927	122	65
3001838492	120	64
3001843334	102	61
3001848077	130	84
3001849839	116	64
3001860504	100	59
3001866672	105	66
3001873883	92	54
3001892600	97	56
3001893479	90	52
3001898169	102	63
3001900036	100	60
3001902448	107	68
3001906190	98	59
3001931764	101	63
3001942171	94	56
3001943126	100	65
3001949274	113	62
3001968523	103	58
3001980127	115	64
3001983608		61
3001987674	106	59
3001994017	95	52
3001994639	91	53
3001996831	97	53
3002004283	118	67
3002005893	100	59
3002007271	108	55
3002018153	112	81
3002023899	118	82
3002025139	100	62
3002025473	110	77
3002028284	119	55
3002028413	128	66
3002029652	90	56
3002040389	112	67
3002044609	124	71
3002044875	101	75
3002055052	124	61
3002055680	93	49
3002059792	126	61
3002062131	111	77
3002063727	104	50
3002066103	121	65
3002070706	132	59
3002071302	100	60
3002072542	115	57
3002074518	99	56
3002090719	123	75
3002091760	121	65
3002096804	99	50
3002098150	106	60
3002102715	81	53
3002103083	109	63
3002111570	139	73
3002113204	89	56
3002117227	133	56
3002117421	112	60
3002117710	104	65
3002117718	88	64
3002119739	98	50
30021211585	90	57
3002124057	97	60
3002124732	120	72
3002126252	93	50
3002130743	95	65
3002130773	114	76
3002131864	105	55
3002132360	106	99
3002133221	116	72
3002135032	97	57
3002137145	109	66
3002137175	87	51
3002138133	105	57
3002143774	109	66
3002145353	99	57
3002146775	96	56
3002147223	115	63
3002152455	124	64
3002162121	102	54
3002167677	93	52
3002167797	112	64
3002167977	124	65
3002171549	108	67
3002181322	124	78
3002182120	110	60
3002182236	95	62
3002183115	105	66
3002184000	100	52
3002185491	111	68
3002186258	81	54
3002187040	140	66
3002187110	91	61
3002187405	96	60
3002187591	130	68
3002188756	124	84
3002189529	122	80
3002189989	115	58
3002190005	123	69
3002190070	127	63
3002194552	100	63
3002204164	126	68
3002204971	89	52
3002207755	105	62
3002212965	95	57
3002220366	91	51
3002221547	114	73
3002221774	109	64
3002225392	100	60
3002227612	115	57
3002227669	104	49
3002232206	110	75
3002232216	120	60
3002232827	133	66
3002239569	102	52
3002252392	117	72
3002252493	122	69
3002253777	115	63
3002254008	103	64
3002255912	92	50
3002256207	115	67
3002257549	102	65
3002258919	111	65
3002268368	107	63
3002268514	117	66
3002271506	130	58
3002272065	122	74
3002276149	114	74
3002276185	112	56
3002277499	104	64
3002284743	97	61
3002290703	106	54
3002291054	114	68
3002296562	107	72
3002297493	103	61
3002301632	97	83
3002302217	110	57
3002302708	111	65
3002304671	112	69
3002306427	108	72
3002306445	119	79
3002312618	90	56
3002318523	117	77
3002319211	106	70
3002319680	101	63
3002324793	102	60
3002325149	106	59
3002337904	103	50
3002338697	113	67
3002340395	110	59
3002342256	101	56
3002345856	106	63
3002348385	121	68
3002351165	98	70
3002354948	102	59
3002356858	105	46
3002363304	96	54
3002364904	98	59
3002370541	112	66
3002371373	115	64
3002371713	119	75
3002371780	110	62
3002371781	104	68
3002373703	111	63
3002373873	105	61
3002374148	100	57
3002374655	105	67
3002376841	109	68
3002376967	119	73
3002380159	94	57
3002381028	118	68
3002385294	101	60
3002388496	120	55
3002407922	117	64
3002409010	98	59
3002411525	92	55
3002442857	115	73
3002442863	92	53
3002448003	101	56
3003011337	129	67
3003012057	113	69
3003032004	105	70
3003033328	111	62
3003046252	109	50
3003049546	113	58
300741403	129	62
33001825317	128	60
6000006696	90	54
708453	112	76
7100002884	143	95
7100018258	124	66
7100177052	102	63
7100259116	131	82
7100266586	129	58
7100340697	125	60
7100340861	108	74
7100370434	120	64
7100373969	127	58
7100383035	87	54
7100391107	116	71
7100405160	102	60
7100480413	109	61
7100525981	122	50
7100535343	109	74
7100701888	112	64
7100709841	103	64
7100742362	118	75
7100747489	126	68
888896785	92	46
594	#N/A	#N/A
1001435047	#N/A	#N/A
1002213644	#N/A	#N/A
1002265302	#N/A	#N/A
1002386591	93	55
1002993317	#N/A	#N/A
1002998280	125	69
1003432813	#N/A	#N/A
1003593356	103	50
1003834033	#N/A	#N/A
1003921731	#N/A	#N/A
1004666846	#N/A	#N/A
1004688144	#N/A	#N/A
1004819075	#N/A	#N/A
1004956548	#N/A	#N/A
1005037600	#N/A	#N/A
1005100439	#N/A	#N/A
1005263836	#N/A	#N/A
1967	#N/A	#N/A
1970	#N/A	#N/A
2000002938	#N/A	#N/A
2034	#N/A	#N/A
2035	#N/A	#N/A
2036	#N/A	#N/A
2060	#N/A	#N/A
2414232478	#N/A	#N/A
2414235408	#N/A	#N/A
2888889887	#N/A	#N/A
2888913306	#N/A	#N/A
2888944373	#N/A	#N/A
2888948976	#N/A	#N/A
2888977377	#N/A	#N/A
2888982851	#N/A	#N/A
2888985902	#N/A	#N/A
2888990625	#N/A	#N/A
2888992787	#N/A	#N/A
2888993393	#N/A	#N/A
2888998038	#N/A	#N/A
2888999549	#N/A	#N/A
2889002266	105	60
2889005940	#N/A	#N/A
2889007238	#N/A	#N/A
2889010288	#N/A	#N/A
2889010377	99	64
2889013288	#N/A	#N/A
2889013294	#N/A	#N/A
2889022003	#N/A	#N/A
2889022450	#N/A	#N/A
2889023114	#N/A	#N/A
2889023219	#N/A	#N/A
2889025756	#N/A	#N/A
2889026644	#N/A	#N/A
2889027467	#N/A	#N/A
2889028263	#N/A	#N/A
2889102443	#N/A	#N/A
2889105626	#N/A	#N/A
2889106631	#N/A	#N/A
3000035281	#N/A	#N/A
3000096138	#N/A	#N/A
3000121910	#N/A	#N/A
3000196184	#N/A	#N/A
3000249126	#N/A	#N/A
3000275616	#N/A	#N/A
3000278239	#N/A	#N/A
3000278320	#N/A	#N/A
3000297614	#N/A	#N/A
3000436244	#N/A	#N/A
3000490449	#N/A	#N/A
3000564286	#N/A	#N/A
3000571959	#N/A	#N/A
3000584342	#N/A	#N/A
3000584431	#N/A	#N/A
3000600782	#N/A	#N/A
3000616537	#N/A	#N/A
3000618247	#N/A	#N/A
3000650073	#N/A	#N/A
3000660415	#N/A	#N/A
3000661801	#N/A	#N/A
3000683093	86	68
3000692210	#N/A	#N/A
3000709387	#N/A	#N/A
3000715823	#N/A	#N/A
3000715940	99	54
3000716536	#N/A	#N/A
3000746888	#N/A	#N/A
3000752878	#N/A	#N/A
3000753180
3000762367	#N/A	#N/A
3000806780	#N/A	#N/A
3000819377	#N/A	#N/A
3000819713	#N/A	#N/A
3000848034	#N/A	#N/A
3000890394	#N/A	#N/A
3000965132	#N/A	#N/A
3000968451	98	41
3000986407	#N/A	#N/A
3000986428	#N/A	#N/A
3000986872	#N/A	#N/A
3001011265	#N/A	#N/A
3001016847	#N/A	#N/A
3001025256	#N/A	#N/A
3001047795	#N/A	#N/A
3001048528	#N/A	#N/A
3001052001	#N/A	#N/A
3001059168	117	55
3001081930	#N/A	#N/A
3001084446	#N/A	#N/A
3001092045	#N/A	#N/A
3001101280	#N/A	#N/A
3001135734	#N/A	#N/A
3001138006	106	65
3001139643	#N/A	#N/A
3001149754	#N/A	#N/A
3001184047	#N/A	#N/A
3001185966	#N/A	#N/A
3001188068	#N/A	#N/A
3001197972	#N/A	#N/A
3001199711	#N/A	#N/A
3001231043	84	51
3001275441	107	61
300127589	#N/A	#N/A
3001373248	#N/A	#N/A
3001382977	#N/A	#N/A
3001395573	106	59
3001402690	#N/A	#N/A
3001411747	#N/A	#N/A
3001446072	#N/A	#N/A
3001448071	#N/A	#N/A
3001451694	#N/A	#N/A
3001456240	#N/A	#N/A
3001466088	#N/A	#N/A
3001492530	#N/A	#N/A
3001508036	#N/A	#N/A
3001509397	#N/A	#N/A
3001510181	#N/A	#N/A
3001517464	#N/A	#N/A
3001517501	#N/A	#N/A
3001528793	#N/A	#N/A
3001544783	#N/A	#N/A
3001568252	116	72
3001601006	#N/A	#N/A
3001603501	#N/A	#N/A
3001604293	115	61
3001610976	#N/A	#N/A
3001631063	#N/A	#N/A
3001633578	#N/A	#N/A
3001669194	#N/A	#N/A
3001675654	#N/A	#N/A
3001679565	#N/A	#N/A
3001680410	#N/A	#N/A
3001702995	#N/A	#N/A
3001703085	#N/A	#N/A
3001704737	#N/A	#N/A
3001706317	#N/A	#N/A
3001706530	#N/A	#N/A
3001706655	#N/A	#N/A
3001730928	#N/A	#N/A
3001732582	#N/A	#N/A
3001758883	#N/A	#N/A
3001776335	107	44
3001790864	#N/A	#N/A
3001807391	#N/A	#N/A
3001821195	#N/A	#N/A
3001821258	#N/A	#N/A
3001834480	#N/A	#N/A
3001851312	#N/A	#N/A
3001851339	#N/A	#N/A
3001851744	#N/A	#N/A
3001854155	#N/A	#N/A
3001854579	#N/A	#N/A
3001862124	#N/A	#N/A
3001865763	#N/A	#N/A
3001869700	#N/A	#N/A
3001869973	#N/A	#N/A
3001869974	#N/A	#N/A
3001894125	#N/A	#N/A
3001895456	#N/A	#N/A
3001896534	#N/A	#N/A
3001901362	#N/A	#N/A
3001901375	#N/A	#N/A
3001909996	#N/A	#N/A
3001911124	#N/A	#N/A
3001913056	#N/A	#N/A
3001913057	#N/A	#N/A
3001913931	#N/A	#N/A
3001921528	#N/A	#N/A
3001924705	#N/A	#N/A
3001929037	#N/A	#N/A
3001930411	#N/A	#N/A
3001931071	104	73
3001931764	101	63
3001935369	#N/A	#N/A
3001938272	#N/A	#N/A
3001942171	94	56
3001943241	#N/A	#N/A
3001948053	#N/A	#N/A
3001962546	#N/A	#N/A
3001964923	#N/A	#N/A
3001964926	#N/A	#N/A
3001965533	#N/A	#N/A
3001967646	#N/A	#N/A
3001969296	#N/A	#N/A
3001969993	#N/A	#N/A
3001970433	#N/A	#N/A
3001972381	#N/A	#N/A
3001972451	#N/A	#N/A
3001972452	#N/A	#N/A
3001973908	#N/A	#N/A
3001980513	#N/A	#N/A
3001981787	#N/A	#N/A
3001983125	#N/A	#N/A
3001983221	#N/A	#N/A
3001984842	#N/A	#N/A
3001986322	#N/A	#N/A
3001986475	#N/A	#N/A
3001988315	#N/A	#N/A
3001991669	#N/A	#N/A
3001996552	#N/A	#N/A
3001996831	97	53
3002004399	#N/A	#N/A
3002010239	#N/A	#N/A
3002015392	#N/A	#N/A
3002021139	#N/A	#N/A
3002030264	#N/A	#N/A
3002030362	#N/A	#N/A
3002031094	#N/A	#N/A
3002031162	#N/A	#N/A
3002032005	#N/A	#N/A
3002032905	#N/A	#N/A
3002038715	#N/A	#N/A
3002048419	#N/A	#N/A
3002053260	92	57
3002064083	#N/A	#N/A
3002064779	#N/A	#N/A
3002068280	#N/A	#N/A
3002068379	#N/A	#N/A
3002087965	#N/A	#N/A
3002091479	#N/A	#N/A
3002091740	#N/A	#N/A
3002091758	#N/A	#N/A
3002105411	#N/A	#N/A
3002105412	#N/A	#N/A
3002107967	#N/A	#N/A
3002108529	#N/A	#N/A
3002108672	#N/A	#N/A
3002112522	#N/A	#N/A
3002113231	#N/A	#N/A
3002114498	#N/A	#N/A
3002118975	#N/A	#N/A
3002131961	#N/A	#N/A
3002142786	#N/A	#N/A
3002143181	#N/A	#N/A
3002162114	#N/A	#N/A
3002183261	#N/A	#N/A
3002204395	#N/A	#N/A
3002208940	#N/A	#N/A
3002210338	123	63
3002213315	#N/A	#N/A
3002214367	#N/A	#N/A
3002235471	#N/A	#N/A
3002236646	#N/A	#N/A
3002253675	#N/A	#N/A
3002271318	#N/A	#N/A
3002271548	#N/A	#N/A
3002271610	#N/A	#N/A
3002271676	#N/A	#N/A
3002271721	#N/A	#N/A
3002271895	#N/A	#N/A
3002271921	#N/A	#N/A
3002272027	#N/A	#N/A
3002272037	#N/A	#N/A
3002272431	#N/A	#N/A
3002273311	#N/A	#N/A
3002273328	#N/A	#N/A
3002286729	#N/A	#N/A
3002302236	#N/A	#N/A
3002308669	#N/A	#N/A
7100252713	#N/A	#N/A
7100278176	#N/A	#N/A
3003041234	122	65
2889206235	115	64
2889213201	109	59
2889215433	100	61
3000855190	96	61
2889208566	118	71
2889216856	102	60
3000736188	100	57
3000978577	96	58
3003043043	102	62
7100342927	92	58
3002135203	125	80
3003012727	98	56
2889214276	92	52
3003002150	124	70
2889219349	102	80
3000314338	112	71
2889064720	128	49
3001195777	101	62
2889219361	105	66
2889161973	94	56
3002364267	95	58
2889221211	107	66
3000834795	90	43
3000757817	95	61
3002053260	92	57
3002097431	90	48
3000290388	100	60
3003090557	129	68
3001931071	104	73
3003000755	98	60
3003001160	121	81
3001291375	94	71
3002440434	94	57
3003060780	129	68
3002420954	96	54

## Sheet: Sheet2
编号	收缩压	舒张压	肌酐	尿素	尿酸	甘油三酯	胆固醇	高密度脂蛋白	低密度脂蛋白	空腹血糖
label	SBP	DBP	Cr	BUN	UA	TG	TC	HDL	LDL	FBG
3000079531	99	56	35.1	4.2	234	3.28	0.52	1.34	1.8	5
1005241693			39.9	5.6	264	0.74	2.99	1.24	1.53	5.4
1004929721	124	64	35.3	3.2	242	1.36	2.91	1.05	1.28	3.9
1005450824	136	77	30.1	5.1	142	0.93	3.92	1.43	2.15	15
1000314251	100	68	37.5	4.3	198	0.68	4.03	1.27	2.26	4.2
1005015702	70	50	29.2	6.1	328	0.41	3.41	1.23	1.84	4.2
1005281632	114	61	63.3	4.4	443	1.93	3.82	1.07	1.73	4.2
3002351485	92	52	41.7	5.8	260	0.45	4.99	2	2.57	5
3000088898	103	51	33.1	4.1	211	0.95	3.7	1.16	2.21	4.5
1005226546			45.5	7.2	291	0.87	3.73	1.6	1.83	6
3000153037	109	63	40.2	4.4	252	0.59	3.43	1.46	1.72	5
3000111799	100	64	42.7	4.1	279	0.41	3.81	1.56	1.96	5.4
1004548716	106	72	42	4	320	0.62	4.67	1.52	2.81	4.4
1004628876	104	51	39.2	4.2	3.5	0.71	2.63	0.89	1.48	4.7
1003633337	123	60	36.9	5.5	196	0.6	3.98	1.65	2	7.3
3000192913	100	60	28.1	2.3	291	0.79	4.59	1.47	2.66	5.5
1003179992	110	67	40.3	6.7	259	0.77	3.15	1.16	1.81	4.8
1004975082	125	89	22.3	3	230	0.71	2.69	0.82	1.72	4.1
3000127008	112	57	43.6	3.7	344	0.77	2.96	1.51	1.27	4.5
1004807496	90	61	28.4	5.6	280	0.5	5.44	1.72	3.18	4.3
1004892300	113	55	54.3	5.3		0.9	3.3	0.95	1.73	6
1004635963	99	66	31.8	4.1		0.64	4.96	1.69	2.87	4.1
1004891761	99	57	40.2			0.91	3.2	1.17	1.52	4.2
1004641036	111	61	40.6	3		0.56	3.36	1.57	1.35	4.7
3000192702	92	54	42.7	4.9	233	0.61	3.23	1.16	1.71	4.8
1005153222	110	56	33.4	5						5.4
1005255758	94	64	42.5	5.9	370	0.57	3.17	1.14	1.47	4.8
1005231554	109	69	35.9	4.4	300	0.61	3.57	1.27	1.89	5
1004633670	122	63	43.4	4.4	268	0.66		1.06	2.15	8.3
1005045868	112	58	25.4	5.5	209	1.4	4.4	1.35	2.13	4.7
1001964893	97	67	35.7	5.4	334	1.07	4.25	1.04	2.53	4.8
1005060984	105	58	28.3	3.8	223	0.9	4.5	1.14	2.56	5
1004644910	124	58	50.7	3.7	258	0.72	3.32	1.31	1.82	5.9
1004938358	100	53	64.4	6.3	278	0.24	3.92	1.86	1.67	5
1005189219	96	57	43.8	4.2	298	0.63	2.55	0.92	1.43	5
1004809890	98	61	49.1	5.1	268	0.86	4.13	1.37	2.17	5.6
1004817167	113	66	45.5	4.1	273	0.81	3.58	1.34	1.84	4.2
3000013282	109	61	26.8	4.8	286	0.89	3.51	1.12	2.1	4.6
1003885051	126	78	28.1	6.2	276	0.52	4.32	1.71	2.23	3.2
1003513391	107	53	24.7	5.2	275	0.46	3.96	1.46	2.02	4
1004281051			32.5	4	28.3	0.74	3.47	0.99	2.13	4.5
1002857308	95	64	33.7	3.7	291.5	0.93	4.69	1.3	2.9	4.5
1005318412	128	75	40.7	3.8	278	0.63	3.25	1.25	1.52	4.7
1003847102	97	60	37.9	3.9	303	0.75	3.42	1.24	1.54	4.6
1004692000	100	65	38.5	3.9	302	0.59	3.19	0.92	1.81	4.5
3001925982	92	58	56.5	3.5	417	0.73	4.41	1.43	2.57	4.3
1002036308	98	66	37.8	4.8	278	0.49	3.6	1.4	1.94	4
1005138104	90	51	38.7	3.6	322	0.6	4	1.34	2.12	4.8
3000035588	113	50	34	2.7		0.96	3.26	1.2	1.65	5.4
3000166474	106	63	43.2	4.7		0.36	3.22	1.47	1.51	5.1
1005009666	95	55	35.5	5.1	150					4.8
1004979151	99	66	38.2	4.4	252	0.69	4.03	1.49	1.82	5.4
1005006935	92	60	23.8	5	210	0.33	3.77	1.81	1.62	5.4
1002236287	120	67	40.6	6.4	229	0.51	3.5	1.33	1.7	4.5
1005009818	121	62	46	4.6	367	0.19	3.18	1.79	1.16	4.4
1004876776	97	61	25.5	3.8	255					4.6
1004653407	105	61	24.4	4.7	354	0.39	3.78	1.66	1.78	3.8
1004855171	100	60	33	4.7	321	0.46	3.77	1.32	2.22	3.6
1004090176	95	77	29.1	4.5	289	0.57	3.43	1.11	1.75	4.8
1002576383	110	63	57.3	5.4	301	0.51	3.97	1.49	1.73	5.3
1004925698	85	54				1.01	3.51	0.83	2.14
1005080724	96	56	31.7	3.5	270	0.64	3.88	1.29	2.06	5.1
1004551820	110	68	42.2	5.5	213	0.57	3.58	1.18	1.95	4.8
1004290762	103	72	38.8	6.6	313	1.58	3.54	1.33	1.51	4.8
1004334892	102	64	33.4	4.3	233	0.53	3.75	1.12	2.06	5
3000001731	121	76	37.7	4.6	332	0.38	2.54	0.87	1.47	5.5
1004669773	94	53	26.1	3.9	202	0.87	4.3	1.25	2.62	4.1
1004339573	101	62	30.9	7.1	223	0.35	3.8	1.5	1.76	4.8
1004896232	115	65	30.6	4.8	212	0.76	3.65	1.31	2	4.2
1004936482	106	57	38.3	5.2	204	0.59	3.41	1.25	1.7	3.8
3000031103	116	67	37.7	2.2	331	1.1	3.9	0.92	2.33	6.1
3000064117	114	77	37.1	4.9	297	0.5	3.71	1.68	1.79	4.9
3000049434	109	63	37.5	4.5	280	0.62	3.94	1.52	1.59	5.5
1004955932	110	65	40.2	7.9	305	1.66	5.11	1.25	3.08	5.2
1005303044	116	61	42.5	4.9	320	0.81	3.74	1.17	2.04	5.1
1004837644	105	56	31.6	3.1	241	0.48	3.58	1.47	1.49	5
1003396773	109	60	38.6	6.7	302	0.56	4.09	1.25	2.29	4.2
1004684821	125	71	42.2	4	240	0.39	3.11	1.61	1.31	5
1001446207	99	61	36.7	4.2	214	0.66	2.91	1.37	1.32	4
1004669101	119	54	35.5	3.6	148	0.39	4.05	1.42	2.36	4.4
1004845773	101	53	32.4	4.7	273	0.4	3.35	1.5	1.53	4.5
1004350770	117	67	41.7	4.2	272	0.52	3.52	1.14	2.06	4.4
3001598550	144	74	46.2	4.3	268	0.35	3.36	1.66	1.53	4.3
1004848612	101	59	40.1	4.1	225	0.78	2.98	0.99	1.64	5
1002343413	114	68	54.7	5	311	1.31	3.98	1.18	2.19	5
1004275609	102	56	27.1	5.8	178	0.46	3.26	1.08	1.88	4.7
1004258887	120	64	62.2	3.8	390	0.48	2.92	1.41	1.31	4.5
1005100335	96	63	42.9	4.9	263	0.66	3.84	1.42	2.16	3.8
1004410160	129	72	48.5	4.6	397	1.43	4.25	1.13	2.58	4.3
1004894637	100	61	38.4	48	168	0.43	3.6	1.63	1.78	5.2
1005130621	93	69	31.7	4	191	0.74	2.83	1.16	1.3	4.3
1003811758	102	82	27.5	4.7	270	0.72	3.4	1.6	1.38	6.7
1002532679	129	72	46.8	5.9	316	0.69	3.62	0.97	1.98	4.8
1004617371	132	71	38.5	57	246	0.58	4.24	1.71	2.27	5.1
1004593706	120	64	37.3	5.6		0.66	4.06	1.43	2.17	3.9
1004535450	122	75	41.1	5.8	266	1.04	0.32	1.17	4.49	4.8
1000393799	102	57	38.6	4.2	289	0.47	4.13	1.61	1.83	4.6
1004925116	109	69	30.8	8	256	1.14	3.8	1.14	2.21	5.2
1003177732	116	63	35.8	4	201	0.53	4.17	1.81	1.78	4.6
1004152416	99	52	30.5	3.2	198	0.76	3.1	1.41	1.3	4.6
3000089085	105	71	46.4	4.2	423	0.5	2.56	1.19	1.08	4.8
3000228879	112	62	47.6	3.4		0.42	2.89	1.09	1.55	4.8
3000142368	102	68	22.7	5.6	317	0.61	3.34	1.26	1.85	3.5
1004906807	104	50	29.9	2.7	294	1.14	3.28	1.18	1.46	3.7
1004895055	111	59	41.8	3.9	174	0.41	3.01	1.27	1.43	5.3
1004905630	112	58	46.9	3.5	340	0.54	3.16	1.22	1.56	4.2
1004895904	116	73	34	3.3		0.5	3.87	1.56	1.97	4.84
3000001265	132	69	45.4	4.8	343	0.86	3.55	1.27	2.01
1004914549	116	73	43.1	4.5	278	0.57	3.85	1.42	2.14	4.8
3000031571	104	66	43.1	4.7	223	0.55	3.38	1.62	1.52	5.2
1004956989	105	59	33.4	3.6	229	0.53	4.46	1.52	2.46	4.5
1004932377	90	50
3000029772	108	75	31.3	2.5	186	0.47	3.29	1.69	1.41	4.2
1004918668	119	70				0.51	4.08	1.72	2.09	5.6
1003828787	109	60	43	5.2	205.7	0.81	3.73	1.39	1.98	3.9
1004980559	94	44	28.8	5.7	327	0.49	3.61	1.08	2.21	4.2
3000033562	112	61	43.3	4.5	315	0.76	4.69	1.2	2.72	4.9
3000037715	100	63	29.7	4.4	276	0.55	4.52	1.68	2.53	4.6
1005299063	90	58	26.7	4.7	274
1004530130	126	69	23.7	4.8	226	2.26	4.31	1.13	2.13	4
1005317902	123	60	47.5	4.1	261	0.71	3.78	1.54	1.85	5.7
1004204906	90	60	39.4	3.1	195.5	0.84	3.58	1.43	1.9	4.5
1004896791	122	83	61.9	4.1	373	0.74	3.81	1.2	1.96	5.2
1004896518	114	59	32	4.9	207	0.56	3.64	1.72	1.39	5.3
1002234948	88	55	24.5	4.6	362	0.49	3.62	1.29	2.1	4.4
1004957718	105	63	37.8	4.8	359	0.61	3.7	1.45	1.9	3.9
1004779354	98	63	42.6	5.3	161	0.59	3.49	1.19	1.9	5.1
1005104589	112	51	39.5	4.8	237	1.11	3.26	1.29	1.46	5.4
1000737758	113	67	34.1	4.7	220	0.53	3.84	1.54	1.94	5.2
1004669681	114	71	31.3	5.9	214	1.05	3.31	1.22	1.74	3.4
1004968080	115	69	46.4	4.8	311	0.45	3.58	1.5	1.72	4.7
1004905907	126	70	53.6	3.9	270	0.55	4.55	1.79	2.01	5.5
1004491781	121	58	34.8	4.4	381	0.77	2.98	1.2	1.38	4.7
1004434182	100	57	35.9	3.9	407	0.66	3.84	1.27	2.2	4.5
1004642368	119	58	39.8	4.3	349	0.47	3.85	1.51	1.73	4.3
3003115220	127	81	98.1	5.5	305	0.89	3.96	1.31	2.25	5.3
1002975562	110	73	38.6	2.6	381	2.16	3.74	1.43	1.66	5.5
1004692687	100	52	41.1	4.9	171	0.75	2.96	0.95	1.62	4.6
1004618052	105	65	27.7	5	238	0.56	3.79	1.51	1.8	4.2
1004055810	124	69	56	4.3	296	0.34	2.69	1.1	1.43	4.3
1004545054	129	67	38.6	2.8	273	1.07	3.75	1.32	2.05	5.2
1005032478	100	51	46.9	4.5	294	0.62	4.02	1.75	1.83	4.9
1004980737	100	50	34.3	7.3	246	0.69	3.78	1.3	2.24	4.1
1004981320	99	55	27.9	5.6	243	0.86	3.76	1.14	2.05	5.4
1004932318	99	65	60.9	6.2		0.53	3.49	1.4	1.74	4.3
1005138048	136	71	52.4	5.1	406	2	3.77	0.89	2.24	4.8
1003447529	87	55	27.8	4.7	271.3	0.47	3.53	1.43	1.6	6.1
1004734003	123	72	41.6	4.8	327	1.2	3.52	1.01	2.26	4.1
1004708882	106	53	42.5	4.6	392	1.15	3.98	1.23	2.47	5.3
1005315578	120	70	39.4	4.7	349	0.73	3.61	1.33	1.92	4.8
1004577094	120	59	46.3	4.6	226	0.41	4.83	2	2.46	4.2
1005328837	110	64	34.7	4.3	220	0.55	3.39	0.81	1.74	5.2
1004926177	103	52	41.5	4.8	210	0.46	3.92	1.38	2.19	4.9
1005316020	104	64	44.2	4.3	275					5.2
1001487789	96	56	40.6	3.7	314	0.98	3.72	1.41	1.27	3.8
1005324777	99	50	38.9	4.1	277	0.98	4.39	1.44	2.19	4.7
1005280503	101	62	44.2	4.3	238	0.8	4.27	1.27	2.1	4.6
3000048266	110	77	40.5	2.9	316	0.76	4.48	1.59	2.3
1003977026	124	61	41.1	3.9	216	0.89	3.77	1.5	2	4.6
1005324114	101	65	43.9	3.6	24	0.73	3.61	1.18	1.69	4.8
1004914137	113	57	39.1	4.8	197	0.7	3.59	1.53	1.6	4.5
1004905281	106	61	30.3	3.2	321	0.85	3.36	0.96	1.87	4.7
2889139602	127	71	57.1	4.9	493	0.51	3.86	1.32	2.19	4.9
1004560146	108	57	64.2	7.2	398	0.8	2.53	0.8	1.55	5.1
1005261320	87	56	34.1	4.9	181	0.79	3.58	1.24	1.98	4.2
3000041011	117	63	34.9	2.4	235	0.56	3.63	1.53	1.73	4.6
3000001689	98	69	34.6	4.2	350	0.54	3.28	1.48	1.49	5.5
1005016453	115	83	27.2	4.8		0.88	4.52	1.22	2.91	4.1
1004919822	112	70	40.4	3.7	223	0.51	2.75	1.43	0.88	4.7
1003913470	102	62	36.5	7.1		0.3	3.04	1.01	1.82	6.2
1005128923	101	62	36.3	6.5		0.88	3.95	1.3	2.22	4.5
1004896661	103	69	45.6	5.8	259	0.42	3.83	1.53	1.9	5.3
1002824171	100	60	34.4	5.7	235	0.65	4.25	1.47	2.3	4.8
1004667781	123	61	47.5	5.2	400	1.94	4.43	0.81	2.31	3.8
1004151799	109	61	48.3	5.7	289	0.46	4.58	1.44	2.56	4.5
1004798971	97	61	36.3	4.8	299	0.48	3.99	1.51	2.27	4.2
1002251639	99	64	32.2	3.2	291	0.98	3.6	1.02	2.2	5
1005180587	107	57	37.4	6.3	256	0.58	3.24	0.92	1.97	4.5
1003052380	95	50	29.3	4.4	279	0.58	5.35	1.51	3.29	4.2
1004945513	97	62	36.7	4	186	0.64	3.96	1.3	2.23	4.6
1004110986	113	63	40.6	5.4	260	0.81	3.61	1.27	1.79	6.9
1005187508	102	56								4.1
1004918679	99	62	38.4	4.4	176	1.09	4.59	1.2	2.81	4.4
1004911942	123	71	30.1	3.4	197	0.67	3.23	0.91	1.87	4.6
1005213821	108	67								4.6
1004882259	130	81	42.7	4.1	260	0.64	3.88	1.61	2.04	5.7
1005259856	102	60	33.6	4.3	150	0.34	3.68	1.46	1.79	6.4
1005118206	108	60	45	3.9	341	0.73	3.87	1.11	2.43	4.6
1005324572	115	64	44.7	3.9	346	1.71	3.23	1.14	1.47	5
1004928518	115	53	54.4	6.3		0.58	4.05	1.74	2.02
1005102440	102	54	36.3	3.2	229	0.5	2.93	1.11	1.57	5.2
1005108148	96	50	23.3	3.5	263	0.57	4.43	1.46	2.57	4.7
1005050899	112	63	30.5	3.6	212	0.64	2.78	1.85	0.59	4.5
1002722914	88	50	23.6	4.9	260	0.75	3.63	1.28	1.92	5
3000315927	104	56	47.8	4	418	1.07	3.39	1.03	1.73	4.7
3000040501	119	50	31.6	5	212	0.68	2.73	1.04	1.39	4
3000049583	127	70	56.5	4.4	464	1.05	3.05	1.11	1.11	4.5
1002797119	106	65	32.3	5.99		0.38	4.54	2.01	2.4	4.7
1004956071	105	69	35.5	5.4	229	0.98	3.64	1.38	1.66	4.2
1005328948	121	72	42.8	3.8	268	0.69	4	1.61	1.96	5.2
1005216312	123	73	32.3	4.9	289	0.62	4.71	1.89	2.18	4.8
1004915688	120	67	42.4	5.6	213	0.57	4.25	1.57	2.2	5.6
1004318612	106	59	42.1	3.9	250					5
2000011962	131	61	51.6	6.4	356	2.42	3.86	1.24	1.75	4.7
1005147597	107	65	52.9	5.3	222	1.08	3.7	1.79	1.42	4.8
1005303303	121	80	57.2	3.6	291	0.91	3.94	1.16	2.2	5.2
1005180470	99	50	29.5	3.7	243	1.08	3.67	1.08	2.2	4.8
1005300987	86	59	32.6	3.8	305	0.71	3.7	1.43	1.95	4.7
1004401002	115	56	36.8	3.8	285	0.86	3.6	1.18	2.17	4.5
1004931340	104	65	58	6.8	248	0.75	3.64	1.46	1.87	5.9
1004665374			32.6	4.4	124	0.47	3.46	1.16	2.01	4.9
1004589145	101	87	33.1	6	242	0.6	5.81	1.52	3.77	3.8
1004894776	115	81	34	2.8	235	0.85	3.08	0.91	1.77	5.2
3000001688	91	59	25.4	3.3	352	0.58	2.85	1.16	1.54	4.7
1004619017	104	60	22.7	3.8	207	0.61	4.86	1.75	2.89	4.9
1001752228	99	66	32.9	4.3	224	0.63	4.98	1.94	2.48	5
1005298100	129	76	49.4	4.6	413	0.85	5.34	1.92	2.72	5.1
1005229658	104	65	31.4	4.9	321	0.61	3.48	1.12	2.2	4.1
1005320116	94	51	46.6	5	293	0.45	3.71	1.6	1.84	5.2
1005412583	73	44	32.6	7.3	309	0.84	3.52	2.11	1.24	4.6
3000035262	97	51	40.6	4.7	303	0.97	3.33	1.1	1.75	4.9
1005100996	103	52	52.7	5.1	279	0.58	2.86	1.14	1.55	4.5
1003646102	95	60	44.2	6.7	197.4	0.43	2.97	1.49	1.03	4.9
1004979836	93	60	31.8	5.4	270	0.6	3.48	1.66	1.73	4.6
3000186800	119	62	47.6	4.3	331	0.39	3.31	1.24	1.74	4.7
3000163685	130	64	54.4	4.2		1.35	4.13	0.96	2.45	4.7
3000131363	122	78	45.7	4.2		0.71	3.75	1.17	2.17	5.2
3000214689	132	78	60.6	4.2	390	0.73	2.89	1.05	1.5	4.8
3000320264	110	57	28.9	5.8	303	0.56	3.38	1.21	1.95	4.8
3000183248	119	50	30.1	3.1	285	0.56	3.14	1.31	1.75	4.2
3000094677	110	72	41.4	3.9	240	0.47	3.91	1.62	1.91	5.1
1005010938	123	92	48.4	6.2	264	0.69	3.68	1.61	1.65
1005299551	115	65	44.8	5.2	22	0.29	3.63	1.23	2.25	4.9
3000182856	112	74	47.6	4.7		1.05	3.11	1.04	1.57	5.4
3000064142	105	51	30.3	3.3	289	0.49	4.22	1.56	2.25	5.2
3000109931	121	92	30.8	5.9	392	0.58	3.61	1.31	1.85	5.2
1004981393	116	70	50.6	5.8	241	0.83	3.44	1.16	1.89	4.7
3000287367	92	56	35.8	6.7	262	0.54	4.59	1.35	2.69	3.8
1004959398	94	55	39.5	4.5	292	0.64	3.71	0.92	2.24	4.7
1003973080	102	54	44.7	4.9	215	0.73	3.91	1.37	1.93	4.4
1004855669	119	57	52.6	3.9	331	0.46	3.42	1.43	1.54	5.4
1005133891	107	64	51	2.8	232	0.48	3.41	1.65	1.34	5.2
1004933707	131	64				0.54	4.21	1.57	1.93
1005066381	123	68	40	4.2		1.01	3.57	1.05	1.82
1005092372	106	62	50.5	5.1	290	0.78	3.31	0.98	1.69	5.2
3000215192	121	63	54.6	4.4	407	0.72	4.55	1.35	2.9	5.2
1004937767	113	56	44.4	7	253	0.4	3.21	1.48	1.56	4.7
1000829359	108	69	43.3	5.8	208	1.11	5.78	1.62	2.6	4.6
3000090799	107	61	38.3	2.9	231	0.48	3.54	1.47	1.82	4.9
3000324362	121	73	38	5	249	0.39	3.62	1.59	1.77	5.3
1005443914	114	65	40	3.6	204	0.85	3.53	1.11	1.95	4.8
3000093543	102	71	35.5	5.1	376	0.34	3.38	1.49	1.82	4.5
3000130727	120	95	38.9	3.7	244	0.52	3.59	1.21	2.19	4.2
1005291774	121	90	29	7.1	290	3.51	4.24	0.96	2.7	4.4
1002097045	96	61	45.3	3.6	231	0.46	3.44	1.52	1.63	4.3
1005094827	99	48	35.1	3.8	291	1.11	3.67	1.01	0.89	5.4
1005063354	123	64	36.7	3.6	291	0.85	4.33	1.2	2.34	5.4
1005013810	107	73	39.4	5.4	284	1.56	4.49	1.55	2.25	4.2
1004690960	100	64	30.7	4.3	221	1.05	5.28	1.42	2.69	4.4
1004967994	100	52	37.6	6.7	292	0.75	4.64	1.51	2.54	4.2
3000096475	110	58	36.6	5.5	237	0.57	4.31	1.71	2.28	4.2
1003899409	120	62	41.3	3.3	249	0.73	3.05	0.96	1.75	4.6
3000020283	102	63	28.9	3.4	207	0.77	4.28	1.44	2.25	4.5
1005084529	98	60	46.1	3.7	222	0.43	3.58	1.49	1.9	5
1005087823	104	60	36.6	4.8	351	0.99	4.94	1.2	2.94	4
1003504910	96	55	24.7	5.4	231	0.54	4.47	1.6	2.71	4
1005059283	122	75	41.3	5.5	218	0.5	3.4	1.06	2.02	3.7
1005056961	116	66	32.9	3.4		0.77	2.77	1.32	1.06	4.9
1005019417	99	59	40.3	5.1	138	0.52	4.17	1.56	2.11
1005055395	92	50	20.8	3.2	222	1.13	3.96	1.26	2.01	5.3
1002651866	104	67	38.9	5.3	307	0.47	5.17	1.76	2.83	4.6
1004369504	115	56	50.8	8.1	220	0.3	3.59	1.31	1.99	5.1
1005171268	90	53	23.2	4.2	205	0.66	4.24	1.12	2.59	4.9
1003397428	96	50	36.1	2.4	246.4	0.64	4.24	1.43	2.5	5.9
1005142665	99	58	40.5	4.7	285	1.02	3.11	1.11	1.54	4.9
1004938191	105	60
1005116659	98	56	41.7	7.5	323	0.53	4.07	1.44	2.17	4.1
1005200987	104	63	40.9	4.3	325	0.81	4.63	1.53	2.51	4.9
1005108196	123	69	62.7	6.1	312	0.45	4.08	1.33	2.32	5.2
1005113725	85	57	37.2	5.7	264	0.63	3.04	1.27	1.32	5.3
1005088722	114	65	43.1	5.6	354	0.77	4.25	1.31	2.27	5.5
1005149437	96	53	31.7	5.9	249	0.44	2.68	0.94	1.58	5
1001005728			28.8	5.32	249.8	0.65	2.7	1.14	1.2	4.2
1003846798	120	68	42.2	4	285.9	1.36	4.01	1.17	2.1	4.5
1005187690	101	46	53.5	5.8	518	0.69	3.8	1.2	2.26	4.4
1004853924	105	54	47.5	5.9	286					5.2
1005223330	93	43				0.5	4.36	1.4	2.58	4.4
1005321279	104	70	43.2	5.5	317	0.48	3.52	1.27	1.91	4.2
3000280476	93	58	27.5	3.3	194	0.52	3.56	1.31	1.83	5.2
1004573976	108	53	44.9	4.5	208	0.5	2.83	1.3	1.41	4.7
1002910027	102	70	28.8	4.7	197.1	0.61	4.04	1.67	2.2	3.9
1004911077	87	54	40.3	4.6	403	0.79	4.25	1.27	2.67	4.3
1005199641	93	47	27.8	5.5	248	0.8	4.1	1.6	2.28	4.7
3000160451	112	78	34.4	4.7	246	0.85	4.06	1.22	2.24	5.2
3000323847	131	76	57.3	5.6	311	1.5	3.2	1.4	1.59	5.3
3000168448	105	87	51.7	4.1	190	0.37	3.41	1.57	1.43	5.5
3000233396	124	63	37.6	3.5	211	0.63	3.75	1.62	1.66	5.3
1004781274	132	53	43.1	5.7	295	0.49	3.96	1.6	2.21	5
3000288365	119	62	45.3	6.7	244	0.45	3.37	1.34	1.59	5.1
3000321404	109	56	29.3	5.8	256	0.76	4.76	1.93	2.2	5.4
1003014231	125	67	47.4	5.4	369	0.5	3.97	1.72	2.03	5.1
1005147813	102	56	32.5	6.2	286	0.57	3.37	1.35	1.59	5
1003279263	102	63	44.4	3.3	542	2.56	4.1	1.41	1.82	5.1
1005103014	100	52	37.6	4.3		0.4	4.13	1.69	2.01	5.1
1003948840	101	61	36.1	4.1	259	0.5	3.36	1.5	1.58	4.2
1005103385	130	84	38.6	5.7	246	0.57	4.24	1.25	2.66	5.1
1004257754	85	52	36.6	4.3	232		0.83	1.27	2.02	4.4
1005119041	117	67	37.7	4.7	255	0.43	3.43	1.11	1.94	4.4
1004851778	135	54	32.7	2.9	249	1.23	3.36	1.11	2.04	4
1001207704	111	81	39.4	4.5	305	0.37	3.06	1.36	1.52	5.4
1003778273	103	54	31.1	4.8	253	0.82	5.12	1.71	2.82	5.2
1005228471	119	64	441	7	272	0.79	3.85	1.32	2.06	5.3
3000321048	115	65	463	3.5	244	0.65	3.12	1.2	1.55	5.3
2005579333	123	54	36.3	4	316	0.65	4.53	1.35	2.69	5.5
1004089895	104	63	44.3	5.2	300	0.59	3.83	1.54	1.94	5
3000314612	123	72	28.1	4.7	220	0.96	4.11	1.67	1.73	5.3
3000310954	114	60	38.7	5.8	194	0.39	4.29	1.94	1.8	5.3
3000297738	111	58	36.7	3.2	315	1.09	4.3	1.38	2.12	5.1
3000149971	110	72	51.5	7.9	340	0.51	4.11	1.74	2.23	4.8
3000200685	126	69	62.3	4.7	426	1.33	3.21	0.89	1.89	5.3
1003944744	117	64	38.9	4.6	219.2	0.43	3.56	1.42	1.84	4.4
1003204354	119	61	41.8	4.6	289	1.94	5.08	1.29	2.82	4.2
1003071250	106	60	23.2	4.6	210.6	0.73	4.21	1.36	2.6	3.8
1005263457	85	55	26.4	4.6	247	0.66	3.24	1.31	1.84	5.1
1004726957	107	61	25.7	4.9	345	0.25	4.96	1.79	2.38	4.7
3000076762	98	51	30.5	5.5	187	0.29	3.77	1.48	2.1	4.6
24142662279	105	56	4	3.1	449	1.2	3.8	1.5	1.81	5
1000101074	90	60				0.55	3.36	1.23	1.8	4.6
1004836394	136	53	57	3.5	433	0.85	2.54	0.96	1.07	4.7
1004883915	131	65	61.7	7	336	0.51	2.45	0.8	1.35	5.5
1002698668	105	66	28.5	4.1	215	0.75	3.47	1.5	1.6	4.3
3000437257	128	74	25.5	5.7	221	0.53	2.9	1.05	1.59	4.6
3000286023	99	60	22.1	4.7	232	0.51	3.83	1.56	1.87	4
1004956718	113	68	35	5.7	534	0.59	4.02	1.32	2.21	4.7
3000436951	111	59	30.3	2.7	168	0.84	2.99	1.01	1.62	5.2
3000446767	131	74	35.7	6.7	308	2.61	4.84	1.31	2.26	5.6
1005207748	121	74	35.5	3.3	216	1.05	4.02	1.17	2.29	3.9
1005108969	105	65	29.8	3.9	361	0.54	4.82	1.29	3.02	4.1
2005582334	108	75	38.9	6.2	260	0.83	4.36	1.24	2.59	4.8
3000174703	128	60	36.2	6	260	0.77	4.5	1.52	2.63	4.8
2005583828	121	54		4.1	198	0.44	3.53	1.62	1.56	4.4
1005036471	122	67	39.3	4.1	343	1.1	5.78	1.43	3.52	4.7
1004636114	109	61	51.3	4.5	231	0.42	4.41	1.81	2.36	4.9
3000367821	100	61	26.7	4.1	244	2.04	4.56	0.83	2.84	4.9
3000289925	122	61	37.4	4.4	284	0.92	3.58	1.24	1.85	4.8
3000369658	127	73	30.1	4.2	266	0.65	5	1.28	3.01	4.6
2005581957	128	60	45	4.4	290	0.95	5.05	1.43	2.88	4.7
3000428279	113	52	30.7	3.1	207	0.56	4.07	1.73	1.95	5.5
3000092943	108	54	47.1	5.9	244	0.34	3.29	2.02	1.16	5
1001932774	118	78	29.2	4.9	184	0.91	5.89	1.81	3.56	4.8
3000086695	97	51	27.9	5.2	232	0.3	6.06	2.09	3.05	4.3
1004510580	106	65	27.7	4.7	188	0.62	4.07	1.28	2.51	4.3
3000393620	107	70	32.6	4	337	0.43	3.62	1.47	1.91	5.1
3003010820	125	70	56.3	4.9	320	1.24	4.24	1.26	2.53	4.1
3000436791	116	72	35.5	5.3	158	0.46	3.08	1.19	1.54	4.6
3000230476	127	74	30.7	3.6	288	0.72	3.99	1.21	2.1	4.4
3000328514	138	81	45	5.9		0.54	4.95	1.38	2.93	4.78
3000299453	132	81	37.3	6.1	327	1.09	5.41	1.62	3.12	5
3000299404	80	50	25.6	3.1	339	0.91	2.8	1.23	1.33	3.6
3000105349	90	46	38.9	3.5	182	0.32	4.3	1.5	2.62	4.5
1004912602	108	60	27.2	2.8	168	0.42	4.18	1.64	1.94	4.7
3000397885	107	66	33.5	3.2	196	0.46	5.03	2.17	2.32	4.8
1005296063	113	49	30	3.9	266	0.41	3.28	1.09	1.81	5.1
1005343641	105	57	29.7	5.3	363	0.5	4.02	1.26	2.3	4.7
1005292844	124	68	39	4.2	324	0.5	2.75	0.81	1.79	4.5
1005443300	123	65	31.7	3.1	221	0.62	3.52	1.44	1.62	4
1005346711	123	56	35.5	3	4.1	0.76	4.5	0.98	3.07	5.9
3000089011	98	54	43.3	4.2	269	0.62	3.72	0.98	2.33	3.9
3000030638	112	71	29.7	5.2	236	1.03	3.62	1.39	1.78	5.4
1005409014	115	65	48.8	3.7	258	1.13	3.8	1.48	1.63	5.2
3000106357	125	75	35.1	4.3	362	0.66	5.17	1.69	2.96	5.2
1003176854	111	68	43.6	4.4	188.7	0.69	3.47	1.34	1.62	4.7
3000437758	110	60	39.9	3.3	238	0.42	3.88	1.21	2.2	5.2
2005582088	110	77	31.3	4	223	0.51	4.14	1.75	1.89	5.3
2889254281	106	60	53.3	3.6	139	0.51	3.96	1.83	1.8	5.1
1003790720	106	61	40.2	4.6	285	0.7	4.02	1.39	1.96	4.8
3000172654	112	58	40.7	4.4	267	0.67	3.73	1.33	2.08	5.3
3000397967	116	63	26.8	6.7	296	0.31	4.11	1.4	2.49	4.5
1004890563	107	51	43.9	5.8	190	0.58	2.82	1.52	1.18	4.7
1004918589	111	76	39.3	4.3	169	0.56	3.26	1.46	1.3	4.8
1002352120	104	58	41.4	5.8	424	0.68	4.93	1.39	3.19	4.5
1004823493	80	58	41.3	3.8	270	0.41	4.08	1.76	1.95	4.7
1004933552	123	54	36.9	3.2	322	1.05	2.48	0.94	1.12	5.1
1004173849	97	60	33.7	5.2	170	0.63	2.9	1	1.41	4.5
1002909830			30.1	3.4	302	0.97	3.77	1.38	1.84	5.1
1002893076	102	55	22.9	5.2	404	0.41	3.35	1.19	1.89	5.1
1005053053	103	69	41.9	2.2	230	1.02	3.99	1.52	1.98	4.6
1005325528	107	64	40	5.2	259	0.62	2.8	1.23	1.16	4.9
3000315616	105	73	35.9	3.5						5.6
1004435691	91	47	41.6	6.4	231	0.35	4.04	1.49	2.29	4.4
3000449682	108	71	30	4.7	229	0.5	4.33	1.53	2.37	5.2
1005223950	113	60	42.3	6.6	289	0.34	3.48	1.31	1.75	4.4
1004967204	115	63	44.5	6.1	216	0.78	4.55	1.8	0.62	5.3
1005327110	91	50	49.4	5.3	399	0.59	4.34	1.53	2.24	4.6
1004992558	115	60	30.1	5.2	237	0.49	3.36	0.96	1.95	4.2
1004628667	107	50	12.3	3.3	173	0.7	4.42	0.84	3.13	3.6
1005321953	121	56	36.1	3.2	296	0.93	3.51	1.35	1.49	5
3000002658	98	50	26.4	5.1	230	0.51	4.45	1.85	2.34	5.4
1004918878	103	65	34.7	4	241	0.57	2.82	1.26	1.26	5.7
1004954097	126	62	42.4	6.2	231	1.16	3.85	0.95	2.22	4.8
1004957543	94	55	27.4	3.2	167	1.14	6.85	1.28	4.37	4.7
1004931363	116	59	48.3	5.4	233	0.37	4.77	2.31	1.85	5.2
1004931358	94	57	42.3	6.5	335	0.47	3.34	1.21	1.81	4.5
1004933555	92	58	34.8	3.8	183	0.66	3.58	1.4	1.52	4.9
1000242048	126	58	60.5	3	297	0.76	3.68	1.01	2.13	5
1004930671	103	58	23.7	3.5	117	0.54	5.28	1.62	2.78	5.2
1004954376	106	71	30.7	4.8	184	0.78	3.65	1.32	1.75	5.6
1004934990	108	61	57.9	3.6	378	0.58	2.72	0.88	1.48	4.1
1004956460	112	70	42.8	4.5	221	0.59	4.5	1.89	2.19	4.2
1004955977	99	46	29.6	3.8	204	0.41	4.67	1.75	2.4	4.3
1004955810	92	58	43	8.5	297	1.05	4.12	1.36	1.87	2.5
1004667757	99	59	32.2	4.8	214	0.35	4.29	1.63	2.09	4.4
1004529518	111	83	33.3	3.7	177	0.58	3.28	1.35	1.32	4
1004955918	106	63	39.1	3.5	258	1.05	5.2	1.1	3.34	5.1
1005306349	102	65	35.3	5.6		0.31	4.01	1.37	2.26	4.9
1005249616	91	50	49.3	6.5	293	0.63	5.11	2.07	2.53	4.9
1005252324	133	78	40.7	4.1	362	1.11	3.6	1.08	2.19	4.7
1002813110	117	63	51.2	3.7	305	0.57	3.54	1.31	2.11	4.1
1005249174	108	74	40	5.9	250	0.73	3.69	1.37	1.95	4.8
3000406677	75	53	26.2	4.7	252	0.95	4.41	1.65	2.24	6
3000328323	108	76	35.1	6.6	275	0.64	4.74	1.73	2.49	4.6
1005333310	121	59	59.8	3.1	331	0.8	2.49	1	1.14	5.4
3000080429	102	53	29.3	4.3	336	0.67	3.88	1.33	2.29	4.7
1005183443	90	60	31	3.5	157	0.55	4.34	2.2	1.74	5.1
3000072469	116	78	27.5	4.5	285	0.89	4.8	1.35	3.31	4.4
3000096024	99	65	24.9	4.5	183	0.96	3.34	0.98	2.06	4.9
3000098805	104	53	43.2	6.2	287	0.38	4.11	1.51	2.37	4.6
1005098747	116	53	31.7	6.3	345	0.24	3.35	1.31	1.83	4.1
1005222594	116	70	33.7	3.1	259	1.14	2.69	0.8	1.38	4.5
1005273346	91	62	36.8	4.6	214	0.47	4.59	1.86	2.1	5
1004656252	93	67	46	6	403	0.8	4.7	0.94	3.04	6.6
1001151059	100	73	38	5.1	234	1.19	3.08	0.66	1.76	4.2
1005321859	107	66	34.8	5.5	363	0.83	4.24	1.61	2.01	4.6
1005289779	105	58	39.2	3.7	224	0.57	3.88	1.46	1.84	5
1005298589	99	50	26.3	3.8	208	0.65	4.1	1.51	2.1	4
1004633110	102	52	33.6	4.2	185	0.41	3.51	1.19	2.22
3000273617	109	60	44.5	4.9	36	0.48	3.39	1.43	1.76	5.1
3000211073	113	69	46.7	6.3		1.54	4.6	1.26	2.59	5.2
3000292759	96	56	34.4	4.1		0.64	3.01	1.31	1.58	4.9
2000008034	112	58	43.4	3.4	235	1.26	3.93	1	2.34	4.5
1002353883	104	59	28.6	2.8	203.4	0.41	3.86	1.42	2.2	4.7
1005320099	85	59	31	4.5	171	0.33	3.12	1.32	1.62	4.1
3000283153	129	71	57.6	4.6	456	0.96	3.19	1.18	1.68	4.9
2005565311	97	63	43.5	4.4	263	0.34	3.37	1.12	2.16	5.2
2005571219	120	55	33.4	4.9	240	0.43	4.77	1.72	2.61	4.7
3000170469	102	68	32.3	4.7	188	0.23	3.41	1.53	1.67	4.5
3000293898	123	73	43.5	31	226	0.61	3.51	1.2	1.98	5
3000397942	119	77	34.2	5.2	270	0.31	4.2	1.73	2.11	5
2414219302	117	83	42.5	3.9	226	0.46	3.24	1.06	2	4.6
3000299957	106	64	36.8	5.3	207	0.35	3.47	1.42	1.73	5.2
3000405614	112	68	47.1	2.8	349					5.2
1004380080	133	69	48.1	6.5	422	0.65	3.25	1.12	1.83	5.5
3000374429	103	59	34	4.5		0.81	5.71	1.65	3.69	4.7
3000363994	127	57	33.4	5		0.54	3.3	1.21	1.78	4.8
3000465143	106	81	38.9	3.7	247	0.49	3.43	1.15	1.96	4.5
3000353942	101	66	32.1	3.4						4.6
3000393977	94	50	37.1	5.1	271	0.38	4.53	1.66	2.54	4.9
3000500870	111	73	35.2	4.4	226	0.28	4.11	1.54	2.34	5.5
3000410960	116	72	43.9	4.3	208	0.57	3.73	1.26	2.05	5.1
1005057360	105	58	33.1	5.2	276	0.48	4.09	1.66	2.16	5.3
3000359447	115	60	44.6	4.7	172	0.62	4.59	1.55	2.55	5
3000476050	111	55	36.3	3.7	226	0.54	2.65	1.18	1.33	4.9
3000394201	90	59	29.9	4.1	227	0.9	3.26	0.83	1.98	4.9
3000405723	127	64	55.6	3.5	358	0.53	3.77	1.26	2.25	5.8
3000393680	90	61	37.6	4.7	261	1.38	3.37	0.96	1.9	5.4
1002504302	121	71	31.4	4.7	287	0.31	3.97	1.7	2.09	4.8
3000286005	111	60	43	5		1.02	2.7	0.95	1.31	5.3
1003650486	110	60	25.8	2.9	181	0.42	2.63	0.95	1.56	4.2
3000371929	93	56	31.8	4.2	235	0.33	2.63	1.07	1.22	3.8
3000355081	99	69	28.1	3.9	412	0.69	3.15	0.74	2.1	4.4
3000136336	102	56	33	5.6	265	0.61	3.41	1.1	1.83	4.1
3000467744	102	41	32.7	2.9	211	0.5	3.25	1.3	1.76	4.8
1004819836	107	51	33.4	3.2	185	0.49	4.28	1.12	2.93	4.8
3000366468	117	75	40.1	5.7	239	0.72	3.78	1.06	2.49	5.2
3000403622	109	72	27	6.8	254
1002223918	99	63	31.9	3.2	252	0.89	3.09	0.97	1.8	4.1
1004799902	111	63	32.3	5.4	397	0.38	3.1	1.17	1.75	3.4
3000295073	137	84	44.6	4	289	0.75	4.35	1.6	2.51	4.5
3000184080	124	74	38.3	3.9	276	0.71	2.56	1.18	1.1	4.3
3000611573	101	69	33.8	4.5	222	0.46	3.96	1.32	2.44	4.6
3000561724	104	56	32.7	5.2	269	0.57	3.9	1.32	2.45	4.7
3000389371	135	71	54.9	4.1	333					5.6
3000491173	116	66	45.4	5.6	244	0.81	3.02	1.38	1.41	5.3
3000446838	97	64	25.9	3.3	251	0.68	3.25	1.2	1.78	5.1
3000090124	89	57	41	4.6	214	0.48	3.86	1.56	2.09	4.2
3000491162	88	57	34.8	3.6	256	0.71	4.45	1.23	2.89	5.1
1005318357	84	50	33.8	3.9	249	0.49	4.37	1.68	2.35	4.7
1005278107	119	60	44.9	2.8	385	1.03	3.53	1.2	2.03	4.5
3000491154	110	62	42.5	3.2	206	0.75	3.01	1.37	1.39	4.6
1003400655	96	60	30.7	5.3	264					4
3000432092	116	74	65.2	4	416	0.71	3.01	1.01	1.74	5.3
1004186206	133	80	38	4.8	349	0.5	3.84	1.75	1.84	4.9
3000362432	98	58	37.4	4.6	289	0.63	2.89	0.82	1.94	4.7
1005313342	108	70	56.9	4.1	347	0.85	3.72	1.26	2.06	4.1
1000751518	112	53	29.9	4.1	208	0.86	4.97	1.53	2.93	5.3
3000299508	112	72	41.2	3.9	392	0.4	4.51	1.77	2.52	5.1
3000405940	117	75	38.3	5	186	1.11	5.03	1.92	2.8	4.3
3000486895	95	59	38	3.2	370	1.09	3.08	1.2	1.4	3.9
3000505125	91	60	25.3	3.9	171	0.41	4.19	1.72	2.27	4.8
1004939945	114	80	34.3	4	216	0.79	4.06	1.59	2.01	4.5
3000300220	108	50	32.6	4.1	305	0.66	2.63	1.12	1.34	4.3
2414231952	102	57	38.2	6.2	269	0.65	2.96	1.05	1.84	4.2
1004670656	108	60	44.5	5.3	405	0.34	2.77	1.37	1.32	4.5
1004812211	96	52	37.7	4.9	241	0.51	3.04	1.04	1.88	4.4
3000471402	91	52	23.4	3.2	250	0.42	3.52	1.13	2.18	4
3000402816	95	54	29.2	3.8	333	1.05	4.86	1.49	2.81	4.1
3000574880	105	67	43.5	6.1	243	0.58	4.52	1.9	2.13	4.8
3000549410	106	66	46.8	4.4	300	0.63	4.14	1.47	2.46	4.5
1004816487	95	65	22.1	5.2	261	0.66	2.98	1.23	1.66
2414237329	86	58	32.8	3.3	293	0.39	3.5	1.21	2.11	3.7
3000508145	80	55	30.3	4	204	0.47	4.72	1.24	3.19	4.7
2414235203	105	62	42.8	3.4	196	0.92	5.65	2.44	2.66	5
3000632583	94	59	26.5	4.5		1.25	2.92	0.89	1.62	4.9
3000548141	90	60	20.9	3.5	229	0.48	3.84	1.31	2.45	3.9
3000615268	88	57	27.1	4.3	161	0.8	6.61	1.1	2.15	4.6
3000573419	111	78	41.9	5.7	367	1.5	4.25	1.24	2.58	5.4
3000546565	94	57	46.3	3.7	180	0.84	3.4	1.1	2.09	4.5
3000632881	94	61	21.9	6.9	239	0.71	3.7	1.09	2.35	4.8
3000471041	106	50	38.9	3.9	325	0.99	3.5	0.97	1.82	4.9
3000557196	106	62	54.8	4.2	203	0.55	3.86	1.22	2.25	5.2
1003934409	78	53	30.8	5.4	238	0.65	4.75	1.25	3.04	4.2
3000064126	102	59	42.1	3.1	216	0.95	3.71	1.29	1.84	4.4
3000546448	89	55	30.8	3.6		0.62	3.94	1.18	2.75	5.1
1003409266	114	72	44.7	3.6	199	0.5	3.91	1.53	2.31	4.5
3000659629	102	72	39.8	6.1	255	0.35	3.89	1.59	1.97	4.3
1005235877	94	52	28.1	2.9	181	0.66	3.01	0.85	1.7	3.7
3000482834	90	55	26.9	4.4	288	0.49	4.35	1.37	2.89	5.2
3000639407	97	66	41.7	3.4	302	0.96	3.46	1.02	2.02	4.4
3000497745	90	55	21.6	5.3	319	0.86	4.07	1.03	2.79	2.6
3000308336	94	50	35.2	4.8	192	0.66	6.02	1.56	3.89	4.5
3000170142	85	47	27.8	4.4	290	0.71	3.95	1.14	2.54	4.5
1004796983	104	52	30	3.3	212	0.37	2.58	0.77	1.74	4
3000342219	111	72	40.1	4.2	327	0.96	3.31	1.21	1.8	4.5
1000087818	118	71	42.8	4.3	376	0.49	3.49	1.4	1.91	3.9
3000172780	104	60	37.6	2.8	189	0.73	3.87	1.49	2.14	4.2
1005031260	105	76	32.2	2.7	234	0.45	3.55	1.2	2.01	3.9
2005581724	96	59	30.5	4	238	0.33	3.27	1.4	1.58	5
3000659698	96	58	37.3	3.6	227	1.34	3.55	1.35	1.79	4.8
3000609565	105	57	31.3	3.5	250	1	3.65	1.46	1.75	4.5
3000659935	94	65	37.9	2.9	181	0.21	1.76	1.06	0.65	5.2
3000175527	121	69	27.2	3.5	166	1.08	3.79	1.3	1.99	4.3
1005296382	110	64	38.6	5.4	209	0.56	4.79	1.87	2.6	4.1
3000536475	126	73	36.6	5.1	278	0.71	3.98	1.38	2.29	4.7
3000663045	121	65	41.9	4.1	230	2.24	4	0.91	2.32	5.3
3000680208	106	74	44.4	6.4	279	0.56	4.53	2.06	1.97	5.3
3000664347	110	59	45.7	2.4	356	1	3.34	1.13	1.72	4.3
3000707949	93	55	28.9	3.3	141	0.5	4.72	1.57	2.72	4.7
1003723346	112	77	44.1	4.3	328	1.33	3.46	1.01	1.98	4.4
3000748843	106	71	49.7	4.4	270	1.19	3.67	0.97	2.28	5.4
1003122321	117	50	45.1	7.3	366	1.38	3.94	1.15	2.31	5.4
3000299645	104	71	32.5	2.4	309	1.07	4.31	1.43	2.39	4.8
1004964645	116	70	47.6	5.1	353	1.15	2.98	1.01	1.67	3.9
3000655115	111	66	49.9	3.9	313	0.57	2.98	1.07	1.69	5
3000534737	101	64	24.4	3.8	260	0.49	2.8	0.94	1.81	4.3
3000334111	116	64	53.7	7.8	230	0.75	4.28	1.27	2.72	4.1
3000015181	94	49	37.8	3.5	254	0.72	3.44	0.86	2.36	4.2
1003322675	104	56	32.7	4.1	208	0.71	4.12	1.04	2.64	4.6
3000715940	99	54	51.4	6.1	257					5.5
1003270653	83	50	40.5	3.4	323	0.78	3.47	1.65	2.11	3.6
1003001494	113	60	50.3	4	240	0.52	3.88	1.99	1.51	4.5
3000481775	85	49	28.8	4.5	249	1.19	3.26	0.82	2.09	4.2
3000393508	134	56	64.1	5.4	333	0.69	2.45	1.17	1.08	4.2
3000456560	109	59	58.6	4.8	397	0.71	3.65	1.32	2	4.2
3000582546	95	52	32.9	4.9	328	0.74	3.06	0.92	1.88	4.2
3000707973	102	57	39	4.2	208	0.95	3.46	0.95	2.19	4.6
3000278390	131	59	50.8	6.9	401	1.01	4.89	1.26	2.92	4.9
1002691598	103	70	37.6	3.1	241	0.62	4.45	1.45	2.58	4.6
3000618234	126	71	48.8	4.7	331	1.87	3.38	1.1	2.03	4.1
1004553236	95	54	44.9	4	215	0.45	3.25	1.3	1.79	3.8
3000474607	102	55	37.1	4.8	300	0.61	3.82	1.31	2.1	4.3
1002981075	102	53	26.7	5.9	206	1.21	6.92	1.23	4.9	4.9
3000294595	113	64	49.2	4.7	270	1	2.85	1.01	1.48	4.8
3000653728	92	84	286	3.6	188	0.47	3.34	1.23	1.93	4.6
3000694964	104	58	33.4	3.4	418	0.97	4.36	1.27	2.63	4.7
3000706441	99	47	34.1	4.7	212	0.34	3.55	1.39	1.95	4.9
3000715767	123	61	53.8	4.3	320	0.62	2.73	1.04	1.44	5.4
3000702294	104	64	36.4	3.3	212	0.83	4.72	1.04	3.4	5.2
2414250818	111	76	36.2	2.7	231	1.36	3.03	0.88	1.95
3000606113	105	58	41.2	2.5	275	1.05	3.79	1.33	1.96	4.8
1002485716	95	57	35.8	6.8	240	0.61	4.13	1.46	2.29	3.9
3000726063	108	57	57.9	4.4	342	1.05	3.21	1.16	1.88	5
3000565614	104	67	30.2	4.5	275	0.87	3.19	1.14	1.55	4.1
3000716180	96	54	33.9	4.1	181	0.49	4.02	1.09	2.58	4
3000694189	110	61	49.9	4.9	299	0.46	2.81	1.19	1.4	4.3
3000727608	92	47	18.7	2.7	194	0.93	3.79	1.39	2.1	4.1
3000727950	94	48	31.1	6	309	0.49	3.71	1.26	2.33	4.5
3000664270	103	72	47.3	6	217	1.01	3.6	1.3	1.88	5.1
3000671085	112	68	39.1	3.9	220	1.27	3.68	0.96	2.31	5.3
3000711733	100	62	37.5	3.2	253	0.41	3.34	1.15	2.08	4.4
3000609328	110	69	54.1	4.1	439	0.65	4.14	1.4	2.57	5.1
1000624385	116	99	43.3	3.4	358	0.52	3.34	1.19	1.89	3.9
2414250059	112	60	58.1	5.8	288	0.43	3.72	1.56	1.81	4.4
3000709464	98	64	39.9	5.1	208	0.93	4.71	1.37	2.78	4.2
3000309217	105	60	44.9	5.9	360	1.02	3.1	0.91	1.83	4.1
3000412446	116	69	48.6	4.5	336	2.3	4.05	1	2.31	4.1
3000679172	125	71	47.9	5.2	306	1.45	3.83	1.12	2.08	5.4
3000335378	95	59	37.6	6	235	0.63	5.06	1.48	2.92	5
2414233143	108	51	39.4	4.8	201	0.87	4.79	1.45	2.87	3.5
3000101307	91	61	28.8	4.8	246	0.63	3.86	1.16	2.36	4.2
3000485959	123	67	53.5	4.7	532	0.79	3.9	1.19	2.39	4.6
3000716285	118	62	32	3.9		0.61	3.66	1.28	2.11	4.9
2414253912	116	50	33.7	2.8	266	0.67	3.21	1.09	1.75	4.5
3000275327	102	54	32.8	4.7	188	0.36	3.72	1.38	2.17	4.1
1005188065	110	57	39.7	4	187	0.76	3.3	1.01	2.07	4.2
3000720156	100	84	24.9	3.3	246	1.01	3.8	1.17	2.29	4
3000368605	107	57	34.3	3.4	212	0.86	2.79	1.26	1.27	4.2
2414258011	102	57	37.7	4	257	1.47	3.34	0.96	1.96	4.5
3000726431	110	56	36.5	4.6	158	0.6	3.66	1.33	1.98	4.6
1003924885	117	72	39.2	4.5	228	0.72	3.32	1.3	1.83	4
3000510458	104	55	42.5	4.1	367	2.81	2.82	0.61	1.26	4.8
3000595307	108	63	39.6	5.7	346	0.62	3.68	1.18	2.33	4.4
2414260493	98	55	44.6	3.3	217	0.49	3.61	1.3	2.16	4.5
3000843433	94	54	52.9	4	293	0.57	3.26	1.11	2.02	4.8
1004953870	86	55	29.3	4.5	195	0.61	3.3	0.87	2.05	3.2
3000779986	127	72	49.7	3.6	365	0.99	3.34	1.01	1.88	5.3
3000512687	118	71	39.1	3.8	185	0.71	4.53	1.46	2.48	4.4
3000784991	88	50	41.2	4.4	283	1.13	3.92	1.32	2.12	4.5
3000687771	106	70	55.9	5.4	252	0.61	3.52	1.37	1.61	5.4
1004855413	104	63	36.3	4.5	270	0.76	4.35	1.19	2.88	4.1
1000887195	102	52	36.1	5.9	160	0.85	3.51	1.04	1.94	4.1
3000194593	112	65	28.7	4.4	271	0.62	3.31	1.21	1.76	4.4
3000733044	99	60	33.1	3.9	279	0.66	3.6	1.07	2.24	5
3000844186	114	65	34.5	3.3	302	0.69	3.91	1.77	1.8	4.9
3000151825	100	53	31.9	3.7	275	1.07	3.1	0.79	1.84	4.2
2414263152	112	78	36	4.7		0.55	3.2	1.1	1.84	5.6
3000707961	114	57	39.4	4.6	369	1.06	3.74	1.29	2.11	4.5
3000220173	93	53	32.5	6.5	329	0.82	4.27	1.04	2.84	4
3000598669	109	70					3.25	1.44	1.59	5.6
3000676693	90	62	32.9	3.1	232	0.94	3.13	1.14	1.56	4.2
3000712805	125	62	41.4	2.6	259	0.46	2.7	0.81	1.55	5.4
1002862211	100	56	28.2	3.7	180	0.63	3.37	1.27	1.99	4.4
3000596814	121	81	49.7	3.8	458	0.98	5.75	1.53	3.9	4.1
3000714516	105	64	34.1	2.1	217	0.57	3.29	1.16	1.99	4.9
3000842151	114	69	50.7	6.1	229	0.8	3.13	1.13	1.56	3.9
3000723537	114	66	58.3	5.3	276	0.71	3.71	1.59	1.87	4.6
3000743744	98	51	50.4	3.5	363	1.32	4.25	1.19	2.84	4.7
3000720166	116	62	46.4	3.4	189	0.52	3.7	1.4	1.97	5.2
3000721143	96	57	42.2	4.4	205	1.11	4.46	1.42	2.47	4.8
1002539974	109	52	55.1	5.8	327	0.49	3.25	1.11	1.96	4.1
1001725880	125	74	29.3	3.3	268	0.7	3.46	1.23	2.13	5.5
1000264153	102	51	42.9	5.2	329	0.57	3.14	1.04	1.71	4.5
3000712547	121	71	29.3	2.2	199	0.74	3.41	1.78	1.33	4.9
3000842136	132	68	68.7	5.9	371	1.54	6.73	1.43	3.97	4.7
3000763508	89	50	36	5	268	0.65	2.76	0.95	1.6	3.6
3000846600	105	64	48.5	8.3	319	0.44	4.11	1.19	2.65	4.5
3000783796	90	50	34.3	5.4	225	0.81	3.77	1.36	2	5
3000753180			30.7	4.7	206
3000649312	95	49	36.8	2.5	295	0.86	2.71	0.82	1.58	4.5
3000645282	92	58	43.2	4.9	257	0.34	4.22	1.41	2.58	4.9
3000645283	90	60	46.3	4.7	232	0.39	4.79	1.71	2.67	4.7
3000748741	116	59	40.2	4.2	346	0.55	3.74	1.34	2.09	4.8
3000726039	129	74	35.8	3.7	394	0.93	4.49	1.83	2.16	5.4
3000778857	86	61	25.9	4.3	220	0.45	4.02	1.58	1.95	4.7
3000687646	129	69	34.4	3.8	308	0.49	3.93	1.57	2.19	4.1
3000663120	109	64	55	2.3	297	1.9	5.8	1.52	1.71	5.2
3000734772	110	53	41.2	4.2	247	0.95	3.12	1.23	1.54	4.7
3000704568	146	98	29.7	3.7	149	0.58	2.75	1.19	1.28	4.9
3000763756	102	59	47.7	3.8	411	0.98	3.76	1.25	2.1	4.9
3000814392	102	63	49.5	4.2	354	0.58	3.07	1.4	1.41	4.3
1001662198	85	59	27.1	4.3	271	0.6	3.94	1.41	2.23	3.8
3000780462	130	84	42.2	3.7	264	0.67	4.92	1.3	3.16	4.6
3000629686	94	56	32.3	4	273	0.84	3.27	1.08	1.79	3.8
3000844055	96	54	36.7	4	202	0.42	3.36	1.65	1.37	3.8
1004153805	110	71	58.8	4.4	303	0.74	3.84	1.61	1.87	4.3
3000783894	125	66	44.4	5.1	429	1.53	3.55	0.82	2.17	4.5
3000609609	117	74	61	6.7	378	0.93	2.49	1	1.15	5.3
3000609663	91	54	40.2	2.7	268	1.21	3.64	1.16	1.71	4.3
3000662581	123	64	58.4	5.4	366	1.17	4.16	0.99	2.75	5.4
1002769806	103	69	31	4.6	220	0.63	5.09	1.31	3.48	5.1
3000687754	115	70	44.9	2.9	224	0.61	3.74	1.43	1.95	4.7
1005348513	107	74	43	2.7	310	1.02	2.77	0.72	1.58	4.7
3000473304	112	69	42.5	3	196	0.82	3.38	0.79	2.18	4.2
3000578948	106	64	32.8	5.7	445	1.02	3.45	1.26	1.98	4.7
1005006611	97	54	39	3.4	286	0.4	3.32	1.41	1.44	4.7
3000711643	120	58	40.5	4.4	298	0.68	3.59	1.46	1.92	5.4
3000738570	103	56	45.1	3.6	350	0.54	4.18	1.38	2.36	5.1
3000438439	109	65	46.6	3.4	374	0.36	3.48	1.71	1.71	4.4
1004924322	115	59	55.2	3.1	491	0.81	2.74	0.78	1.78	4.9
3000548214	96	51	37.5	3.5	113	0.89	2.74	1.22	1.16	3.6
3000402736	122	71	41.4	3.5	332	1.77	4.83	1.21	2.84	3.6
1005230395	106	52	40.4	3.7	290	0.95	3.79	1.21	2.04	4.6
3000706404	87	49	48.9	4.6	175	0.69	5.16	1.64	3	4.7
3000792805	108	69	43.3	3.8	233	1.01	5.37	1.42	3.27	5.2
3000743888	98	69	46.4	4.5	198	0.79	3.78	1.38	1.69	4.9
2414264210	117	72	42	3.2	303	0.62	4.25	1.15	2.53	4.5
3000674642	113	60	40.2	5.2	255	0.38	3.69	1.28	2.27	4.4
3000811846	112	62	47.7	4.5	386	1.58	4.06	1.09	2.37	5.4
3000648500	98	58	41	4	231	0.63	3.23	2.07	0.46	4.6
3000647478	115	73	45.8	3.4	250	0.71		1.6	1.82	5.1
2414263954	115	77	36.7	5	222	0.82	4.05	1.45	2.09	5.4
3000753029	109	55	45.6	4	212	0.59	4.17	1.51	2.17	4.3
3000830209	111	53	59.1	4.2	239	0.81	3.62	0.99	2.28	5.2
1000285602	112	71	60.9	7	4.3	0.84	4.55	1.22	2.66	4.7
3000225781	99	54	34.8	3.5	273	0.61	3.73	1.12	2.46	3.8
1005443818	97	79	31.7	4.5	370	0.89	4.18	1.3	2.57	5
3000836124	116	61	38.1	4.5	280	0.5	3.76	1.43	1.91	5.4
3000871984	108	64	50.3	5.3	210	0.4	3.71	1.42	1.97	4.5
3000381991	122	74	40.8	4	410	0.91	2.87	0.96	1.68	4.4
3000786259	104	64	61.8	4.8	271	0.65	4.65	1.93	1.98	5.1
3000812012	127	72	40.3	3.7	197	1.02	4.02	1.32	2.14	4.2
3000772805	92	56	47	3.7	530	0.41	3.63	1.59	1.79	5.1
1001432273	116	88	52.3	5.9	304	0.55	4.73	1.72	2.45	3.8
3000861459	94	59	45.8	4.9	266	1	3.62	1.15	2.05	5.1
1004754412	110	63	37.3	3	259	0.77	3.3	1.25	1.67	4.2
3000743889	92	56	52.8	3	257	0.89	3.66	1.54	1.75	4.7
3000083013	90	63	39	3.9	181	0.32	4.15	1.4	2.41	4.8
3000799547	101	65	48.6	4.3	297	0.58	3.6	1.73	1.6	5.2
3000790384	98	41	32.6	5.2	263	0.5	3.74	1.24	2.17	4.7
3000744760	105	62	47.6	4.4	185	0.67	3.3	1.18	1.66	4.8
3000815351	100	59	18.2	4	313	0.96	4.92	1.33	2.86	4.9
3000707995	105	59	43.5	4.6	326	0.37	4.15	1.18	2.78	4.7
3000819838	100	55	35	7.3	458	0.36	3.1	1.46	1.46	4.4
3000648498	104	62	39.9	3.5	346	0.54	3.36	1.17	1.93	5.1
3000871826	113	63	49.6	9.5	325	0.69	4.65	1.66	2.27	5.4
3000766618	118	70	44.6	3.6	237	0.72	4.6	1.69	2.47	5.6
3002290414	117	58	42.8	3.6	350	2	3.7	0.94	2.15	4.9
3000615045	105	65	42.1	3.7	399	0.44	2.73	1.15	1.36	4.8
3000687972	132	60	42.7	4.5	172	1.11	5.21	1.39	3.28	4.7
3000941851	104	52	37.8	6.1	209	0.44	2.66	1.04	1.32	4.3
3000897593	115	70	42.7	4.8	282	0.53	3.38	1.41	1.78	5.8
3000522870	111	75	42.8	4.2	257	0.66	3.47	1.44	1.63	5.4
3000452826	112	71	29.6	5.8	156	0.6	3	1.33	1.31	3.5
3000794280	102	60	28	3.3	252	0.86	4.76	1.38	2.69	4.3
3000756807	116	64	39.1	5.1	251	0.5	3.38	1.32	1.72	5.1
3000523128	80	43	33.7	5.2	252	0.48	4.23	1.59	2.37	4.8
3000872527	96	63	44.9	4.3	257	0.63	4.12	1.4	2.39	4.7
3000831992	88	52	43.3	6.8	319	0.39	4.64	1.52	2.73	4.6
3000873990	114	69	41.4	5.8	207	0.67	4.55	2.26	1.83	3.9
3000595220	113	81	41	3	223	0.77	3.53	1.16	2.01	4.8
3000756674	121	66	43.4	3.7	327	0.54	3.64	1.08	2.35	4.5
3000832349	130	79	37.4	3	219	0.47	3.35	1.49	1.57	4.7
3000949924	91	44	39.5	4.7	329	0.46	4.09	1.32	2.45	5
1003013946	92	49	33.5	5.5	260	0.44	3.7	1.55	1.84
3000924835	120	70	43.2	3.7	221	0.78	4.69	1.47	2.97	4.8
3000823886	108	61	40.1	5	194	0.49	2.85	1.38	1.23	4.4
3000596342	105	78	34.3	3.6	207	0.69	2.89	0.71	1.85
3000915213	108	53	51.3	4	355	0.78	4.01	1.15	2.47	5.4
3001035744	96	63	53	3.9		0.63	3.47	1.68	1.4	5.26
3000209219	106	62	44.4	3.9	277	0.96	3.3	1.45	1.61	3.9
1003127494	101	81	29	6.1	331	0.64	4.1	1.34	2.56	3
3001017568	104	57	40.6	3		0.81	3.53	1.21	1.9	3.8
3001029211	129	72	66.3	3.9	361	0.84	3.02	0.88	1.63	4.6
3000873871	120	52	58.7	4.2	488	0.59	2.69	0.85	1.68	5.4
2889254402	117	60	49.5	4.1	234	1	4.07	1.37	2.32
3000946477	107	52	31.2	3.6	318	0.64	4.24	1.57	2.16	4.8
3000552226	100	54	46.9	3.6	354	0.68	3.16	1.38	1.51	4.1
1005138150	102	77	40.5	6.1	423	0.52	3.4	1.04	2.06	5.1
3000951279	93	46	17.5	3.1	223	0.57	3.82	1.34	2.28	3.9
3000807816	98	52	27.2	5.1	276	0.57	3.46	1.53	1.79	3.8
1004166548	111	57	47.5	5.5	301.7	0.66	3.89	1.29	2.2	4.4
1004095208	105	60	36	3.5	314.1	0.58	3.94	1.66	2.2	5.1
1004110211	121	63	39.8	3.6	323.2	0.84	3.97	1.53	2.2	0.24
1003945555	102	54	41.5	3.9	332	2.65	6.2	1.34	3.59	4.5
1004083398	109	71	40.5	3.6	222.6	1.14	3.71	1.56	1.5	6.1
1003683917	100	70	31.5	5.1	334	0.28	4.74	1.98	2.4	4.6
1003465892	125	62	34.6	4.7	261	0.52	3.8	1.41	2.1	5.3
1004271530	110	74	43.7	5.5	357	1.14	4.85	1.96	2.21	4.3
1004058879	98	58	25	3.8	267.2	0.6	3.66	1.3	2	5.2
1004594472	101	66	35.2	5.1	340	0.77	4.96	1.99	2.46	5.5
1003847454	108	64	48.7	5.8	276.9	0.61	3.85	1.3	2.1	4.6
1004536896	116	65								5.72
1003854330	93	59	35.5	7	317.5	0.53	5.71	1.59	3.6	4.1
1003012804	133	74	39.6	4.8	230					4.7
1004146125	123	58	46.3	2.5	466	0.45	2.91	0.98	1.6	5.1
1002838631	92	57	37.2	4.1		0.71	3.92	1.19	2.11	5.1
1002900054	112	70	41.2	4.6		1.01	4.07	1.51	2.1	4.6
1003025993	102	68	36.7	4.4		2.16	4.48	0.98	2.8	5.3
1001468445	96	62	38.4	4.6	284.5	1.35	3.98	1.23	2	4
1004448321	105	66	35.9	5.2		0.1	4.46	1.56	2.7	5.1
1002886764	105	75	31.6	4.2		0.55	3.31	1.31	1.7	5.9
708453	112	76	31.9	5.49		0.42	3.45	1.83	1.3	0.32
1004244940	105	81	39.7	3.8	349.2	0.52	4.15	1.67	1.93	4.9
1004099289	123	71	29.1	3.9	295.5	0.54	4.3	1.72	2.5	5
1004133843	98	69	37.5	5.2	296.1	0.36	3.62	1.7	1.8	5.5
1004173621	88	56	31.5	8.1	260.3					5.2
1004229040	106	68	43.1	4.7	267.8	0.65	4.09	1.33	2.27	5.3
1003575784	108	70	43.4	3.8	353.4	0.6	3.85	1.26	2.16	5.1
1004278047	85	57	28	4.3	335.6	0.3	2.91	1.08	1.7	4.7
1003837307	116	74	40.4	4.5	183.1	0.7	4.18	1.46	2	5.1
1002999983	100	65	30.4	5.8	193.8	0.86	3.83	1.53	2.1	4.4
1003905243	109	68	46.8	3	299					6.3
1003011150	110	60	49.6	4.4		0.64	3.27	1.41	1.7	4.4
1003801824	117	73	35.8	5	249.8	0.65	4.36	1.57	2.2	5
1003519015	90	60	25.9	4.2		0.48	3.94	1.77	1.8	4.9
1002148018	107	62	33.3	6.7	386.9	0.41	3.67	1.6	1.5	4.9
1002415582	102	54	41.7	3.6	270					4.8
1003679738	98	50	41.4	6.8	348.8	0.51	3.5	1.36	1.94	5.1
1004111955	96	59	24.3	3.7	310.4	0.35	4.11	1.49	2.09	4.7
1004206022	105	65	33.2	3.4	259.9	1.08	2.54	0.8	1.27	5.9
1004326705	122	71	48.9	4	367.3					5.5
1003942000	88	59	42	6.2		1.5	3.75	1.06	1.9	5.11
1004317887	135	77	61.5	5.6	402.3	0.94	3.68	1.24	2.19	5.4
1003944231	98	65	41.1	3.4	270.1	0.4	4.15	1.45	2.3	5
1002772879			31.2	4.9		0.72	4.44	1.41	2.7	4.3
1004361774	101	59	45.7	3.5	364	0.71	4.08	1.27	2.35	4.4
1003077878	80	50	27.6			0.57	3.11	1.28	1.6	3.4
1003382222	94	50	24.3	4.8	223	1.05	7.4	1.39	5.11	4.9
1003167356	110	60	35	3.6	337.7	0.63	4.55	2.3	2.2	4.6
1003974102	86	55	24.5	5.4	230	0.8	3.78	1.25	1.98	4.7
1003183673	100	80	33.1	5.7				1.91	1.5	4.4
1003695071	97	65	37	3.6	231.4					5
1003659152	90	50	42.7	4.7	225.7	1.02	3.71	1.41	1.7	5.1
1003199410	106	75	25.8	4.5	341.9	0.62	3.49	0.23	2.1	6.7
1004256952	89	58	29.7	3.6	273	0.49	2.55	0.71	1.49	5
1004583147	97	59	38.5	4.6	280	0.81	2.86	0.84	1.71	5.7
1003633930	112	65	37.3	3.8	303.2	0.65	4.25	1.49	2.22	5.5
1002892065	110	77	41.8	4.6						4.7
1003849498	122	90	49.1	5	262.1	0.54	3.72	1.27	1.7	4.9
1004439285	99	55	33.8	7.3	270	0.82	4.65	0.95	3.28	5.3
1003090462	110	70	39.5	4.2						4.1
1003734134	123	73	30.2	4.2	247	0.27	2.68	1.02	1.6	4.2
1004173619	113	60	39.7	5.7	225	0.85	4.29	1.45	2.25	4.4
1003167844	104	82	33.4	3.4	205.7	1	3.78	1.42	2.1	4.8
1004459173	96	54	30.3	2.8	225					5.4
1004245952	105	67	48.4	4.6	202	1.11	4.82	1.43	2.4	4.7
1003091172	90	60	26.2	3.6		0.55	3.96	1.86	2	5
1003165870	110	70	30.3	3.4		1.19	3.41	1.05	2	4.8
1003156207	100	60	34.9	7.4		0.49	2.57	0.98	1.3
1003167916	90	60	22.2	5.1		0.73	3.41	1.32	2	4.2
1003498834	96	52	43.7	6.1
1004421570	118	56	35.3	4.3	256					4.8
1004448651	95	55	37.3	2.7	248	0.47	4.22	1.58	2.2	5.2
1004462440	92	56	31.4	6.8	382	0.32	2.83	1.55	0.98	3.6
1004193327	95	64	42.6	4.6	251	0.69	2.8	1.02	1.31	4.3
1002909219	112	75	43.8	2.9		0.55	3.35	1.19	1.8	5
1004418547	120	71	65.8	4.2	387	0.92	3.23	1.22	1.56	4.6
1004540961	98	54	43.5	5.7	311	0.81	3.06	1.17	1.6	4.9
1003166931	110	70	37.9	3.5		0.69	3.43	1.43	1.8	4.5
1003715759	108	60	43.6	4.2	261.5	0.72	3.54	1.62	1.4	4.9
1003097731	100	70	38.6	4.1		1.39	3.19	1.17	1.7	5
1003183454	90	60	24.3	4.69	263.3	1.05	4.48	1.26	2.9	3.7
1004538287	101	58	31.6	3.8	190	0.61	3.48	1.06	2	4.8
1004491337	107	61	42.8	3.6	184	0.71	3.75	1.44	1.87	4.3
1002301901	100	60	26.7	5.1		1.07	4.14	1.58	2.2	5.1
1004567221	90	55	39.5	4.5	324	0.79	3.21	1.56	0.75	5.4
1003089258	95	60	24.9	5.5		0.51	2.18	1.25	0.6	4.9
1003802950	89	58	31.1	4.6	265	0.99	4.71	1.18	2.6	4.4
1004157269	118	69	57.1	4.7	218.1	0.64	3.43	1.32	1.5	5.1
1003056079	126	70	48.3	2.9	345	1.06	3.4	1.07	2.15
1004514838	89	56	27.4	4.2	249	0.31	3.69	1.17	2.45	4.7
1002351822	94	60	21.2	4.9		0.6	4.49	1.81	2.5	4.4
1004191078	105	63	29.6	5.6	325	0.38	3.47	1.34	1.89	4.9
1004625424	95	55	36.3	5.5	254	1.26	4.93	1.57	2.69	4.8
1004153241	98	54	37.4	3.5	219	0.82	4.24	1.25	2.31	5.3
1000867160	94	60	32.3	6.6	288	0.37	3.23	1.76	1.08	5.5
1001716867	92	63	27.6	3.1	309	0.67	4.63	1.26	2.75	5.5
1003467429	97	63	30.3	4.3	127.7	0.69	3.1	1.2	0.9	4.2
1003308800	120	74	48.8	5.1	308	0.07	3.94	1.5	2.35	4.5
1003226885	90	62	24.4	5	176.4	0.31	3.03	1.16	1.6	4.3
1001290120	101	57	45.5	3.7	449	0.49	3.18	1.11	1.81	3.4
1004531369	101	52	44.3	5.8	302	0.04	3.86	1.5	2.05	5.2
1004668200	118	76	38.9	4.8	325	0.61	4.19	1.51	2.28	5.8
1004656361	94	62	27.7	3.1	279					4.7
1003098382	80	50	29.9	6.2		0.56	4.59	1.81	2.6	4.8
1004633341	96	60	34.9	4	203	0.44	2.73	0.99	1.31	5.3
1003096915	100	70	41.6	5.2		0.81	4.21	1.57	2.5	4.3
1004474134	115	70	51.6	4.1	219	1.13	4.47	1.02	2.39	3.9
1002302395	115	77	45.9	4.9	296	0.62	3.42	1.41	1.71	4.3
1004707256	96	80	34.1	5.6	219	0.45	3.53	1.2	2.11	5
1004641311	114	72	43.2	5.3	192	1.08	3.75	1.46	1.65	4.6
1004757539	108	61	51.6	6.2	317	0.36	3.64	1.24	2.34	5.1
1004790445	96	56	37.3	3.8	224	0.54	3.56	2.11	1.25	5.7
1004370015	91	59				0.58	4.15	1.16	2.72	3.8
1004420878	134	79	30.9	5	365	0.67	4.02	0.97	2.89	3.9
1004193703	131	85	45.2		304	1.27	3.61	0.99	2.17	5.3
1004691082	109	71	41.6	3.1	353	0.74	5.22	1.14	3.36	5.3
1004592176	92	56	35.6	3.5	296	0.48	3.91	1.38	1.89	4.2
1004637905	110	67	27.4	4.3	250	0.36	3.55	1.18	1.87	5.3
1004292494	92	60	44.3	6.1	236	1.18	4.93	1.69	2.33	4.3
1004510844	108	55	37.4	4		0.43	4.04	1.71	2.09	3.9
1003731195	92	54	59.3	4.5	351	0.95	4.48	1.44	2.57	4.7
1004501802	113	69	34.5	4.2	240	0.73	3.94	1.38	1.94	4.6
1003340429	107	68	34.8	3.6	217.3	0.47	4.03	1.65	2.18	4.8
1004556925	102	60				0.56	4.19	1.52	2.27
1004598526	94	60	39.4	3.3	189					5.6
1004667426	128	64	59	4.6	607	1.09	5.06	1.33	3.18	4.3
1004668600	109	75	43.1	2.8	221					5.3
1004643613	99	58	33.3	3.2	211	1.09	4.66	1.74	2	4.8
1003567562	89	56	43.7	5.3	312.4	0.87	3.6	1.52	1.5	5.1
1004101721	89	52	44.3	5.9	364.3	0.45	3.2	1.44	1.6	5.6
1001400662	110	55	34	4.6	285	0.25	3.04	1.21	1.51	5.3
1003446027	120	80	53.8	4.7	368.5	0.67	3.1	1.43	1.2	5.4
1004334521	97	63	48.2	4.7	423	0.24	3.14	1.2	1.85	4.1
1003946255	90	65	51	5.5	226	0.67	3.49	1.28	1.67	4.2
1003493656	90	50	36	5	188.1	0.58	2.85	0.91	1.41	4.4
1004430919	99	61	46.7	8.9	344	0.44	5.61	1.45	3.36	3.9
2889248991	102	60	58	4.1	369	0.89	4.01	1.24	2.55
1003014906	100	60	30.8	6.1		0.56	3.63	1.3	2	4.5
1004572924	110	61	52.3	4.8	328	0.37	2.54	1.04	1.36	5
1003575376	90	60	34.9	3.6	263.3	0.45	4.48	1.77	2.4	5.8
1003696116	85	46	32.7	5.5	258.8	1.01	4.73	0.93	3	4.4
1003567254	87	47	42.7	5.3	241.8	0.99	4.08	0.87	2.58	4.4
1002876671	100	60	57.2	4.3		0.55	2.61	1.15	1.1	4.3
1003735000	119	62	53.9	5	419.5	0.51	4.23	1.48	2.1	5.8
1002892003	110	70	33.7	3.5	245.3	0.83	3.47	1.17	2	4.4
1002891740	110	65	28.6	4	205.9	0.87	3.76	1.17	2.1	3.9
1003089255	100	65	35.4	3.2		0.77	3.42	1.08	1.9	5.2
1003754235	100	64	52.2	6.2	330.6	1.12	3.77	1.22	1.7	4.4
1004891117	118	66	57.8	4.5	414	0.34	3.39	1.22	1.89	4.2
3000862224	118	69	47.8	5	251	0.38	4.39	1.81	2.14	5.1
3000508715	89	56	32.3	4.2	216	0.52	5.29	2.4	2.41	4.3
1000661849	89	50	43.4	2.8		0.95	3.13	1.14	1.43	5.7
1003734673	120	69	64.5	5.1	241.1	0.43	4.2	1.57	2.1	5.8
1004150048	117	64	45.3	3.5	360	0.82	3.17	1.23	1.47	5.5
1003733027	85	59	30.6	4.5	257.6	0.66	4.28	1.58	2.3	4.9
1002252375	111	58	31.6	3.2	203.4	0.77	4.28	1.44	2.4	5.1
1003090463	90	60	34.7	3.4	276.9	0.6	2.92	0.18	1.4	4.9
1003196986	120	70	37.9	4.2		1.3	4.26	1.59	2.1	5.1
1003172176	100	60	34.1	4.4		0.71	3.81	1.15	2.2	5.3
1001833744	110	65	39.1	5.2		0.46	2.44	0.16	2.01	4.5
1003684360	122	73	41.3	5.7	209	0.76	4.37	1.35	2.41	4.9
1003033373	120	80	40.1	5.3		0.67	3.58	2.11	1.3	4
1003780169	114	71	33.1	5.3	199.4	0.81	3.95	1.27	2.2	4.3
1003660887	100	60	26	3.3	261.1	0.58	5.56	1.47	3.41	5.1
1003770192	100	56	46.7	5.3	332.9	0.71	3.96	1.02	2.6	5.3
6000006696	90	54	31.5	4	329.5	0.52	3.33	0.91	2.2
1003590863	85	45	35.4	6.9	261.1					4.7
1003795607	106	72	46.3	4.2	329.5	0.76	3.7	1.34	1.8	5.4
1003179060	98	60	41.7	4.8	214.9	1.11	3.4	1.02	1.7	5.6
1003723004	127	69	47.5	3.6	442.4	0.83	3.32	1.23	1.8	4.9
1003070024	100	65	36.7	4.2	202.1	0.49	3.38	1.4	1.5	4.1
1003758132	120	74	50.9	3.4	327.2	0.8	3.42	1.05	1.9	5
1003644414	105	59	46.9	5.2	263.2	1.15	3.06	0.86	1.6	5.1
1001958104	115	65	54	4.72		0.28	3.95	1.43	2.39	4.7
1004574371	99	60	53.4	5.6	153	0.32	3.89	1.62	1.8
1004390974	99	57	34.6	5.4	474	0.5	3.93	1.17	2.42	4.2
1002071138	103	79	63.5	4.8	336	1.06	2.38	1.06	0.81	4.8
1004256305	119	73	66	5.7	342	0.83	4.71	1.44	2.2	4.5
1004332626	101	64	51.6	4.5	240	0.42	3.37	1.22	1.93	5.9
1003891023	111	65	59.7	5	405.4	1.04	3.99	1.04	2.6	5.5
1002791911	90	60	45.6	5.7	208.3	0.46	4.59	1.56	2.4	5.6
1003872214	115	66	43.4	4.7	267.7	0.45	3.35	1.29	1.5	5.7
1003862436	99	61	47.2	3.6	261	0.65	4	1.57	2	5
1003477848	117	64	51.5	5.5	256.5	0.96	3.58	1.1	1.8	4.3
1003845558	103	67	35.5	4.4	174.7	0.63	4.31	1.7	2	4.7
1002239495	100	75	32.2	4.9	246.1	0.86	3.52	0.84	2	4.3
1004132430	102	59	42.9	4.7	184.2					5.9
1004120516	132	74	64.1	3.9	368.4	0.55	3.2	0.91	1.9	5
1003451015	90	60	40.2	4.8	233					4.4
1003677239	85	50	38.8	5.6	244	0.53	4.21	1.49	2.21	8.6
1003030845	105	60	34.2	6.3	340.7
1003462588	110	72	42.9	4.6	295.9	0.89	4.42	1.42	2.4	5.2
1000956340	120	70
1002042294	92	46	39.3	2.2	226.9	1.43	3.28	0.82	1.66	5.3
1003210960	110	70	39.1	2.3	473.7	0.8	3.43	0.98	2	4.6
1003053709	90	60	30.5	4.1	305	1.04	3.29	1.87	1.2	4.2
1003227073			29.5	4.6		0.64	4.23	1.5	2.4	4.6
1002854739	98	60
1003093757	100	70	39.9	6.4						5.3
1003479527	115	72	37.7	4.5	213.9	0.59	4.92	1.41	3	4.8
1003453165	133	77	48.6	4.1	314.7	0.37	4.04	1.4	2.24	5.3
1003053707	80	60	30.9	4.2	189.3	1.11	3.66	1	2.3	4.7
1003176821	105	66	33.3	4.7	207.2	0.42	3.95	1.86	1.7	4.1
1003907321	80	56	46.2	5.4	197.8	0.6	4.15	1.37	2.3	4.6
1003006707	105	60	26.3	4.7	261.8	0.54	2.98	1.35	1.4	4.6
1003089256	92	65	37.8	3.8		0.57	4.05	1.33	2.2
1003228720	90	60	43.3	5.7		0.51	4.99	2.09	2.8	5.5
1003189529	86	54	29.9	3.7						4.8
1003199598	100	50	27.7	5.1	192.6	0.7	4.29	1.3	2.8	4.1
3001136962	112	61	47.1	3.6	256	0.41	4.19	1.27	2.59	4.4
1003177661	120	84	53	5.3	224.4	0.78	5.19	2.18	3	4.5
1003647903	110	70	73.2	5	509.5	0.55	3.59	1.16	2.07	5.2
1003875675	87	47	20.1	4	248.1	0.71	3.67	1.1	1.96	4.4
1003648844	105	60	40.3	3.6	402.3					5.5
1003745495	130	67	25.5	3.3	362.6	1.03	4.23	1.12	2.7	5.5
1002197385	96	53	36.9	3.1	267.3	0.53	2.74	1.16	1.3	4.6
1003153754	105	70	43.8	5.2		0.47	3.98	1.84	1.8	4.3
1003871776	117	74	45.4	4	319.2	0.54	3.57	1.16	1.8	5.2
1002763831	95	60	39.7	3.71		0.46	4.42	1.7	2.4	4.1
7101008593	127	71	59.4	3.6	336	0.56	3.47	1.39	1.79	4.4
1003115075	108	70	39.3	3.5	197.1	0.8	3.28	1.12	1.9	3.3
1002968784	95	60	36.5	5.8		0.4	3.88	1.65	2.2	4.2
1003638476	115	75	38.4	4.1		0.66	4.09	1.43	2.05	4.3
1002016229	105	70	61.3	4.4		0.46	3.06	1.06	1.6	6.7
1003013810	100	60	31.7	4.7		0.73	3.6	1.33	2.2	4
1003109170	110	70	46.9	5.3	286.7	0.57	5.59	2.04	3.4
1003350475	105	60	54.2	4.8	373	0.68	3.29	1.2	1.7	4.7
1003160078	110	70	46.1	5.8	318.1	0.55	3.7	1.95	1.5	4.4
1002859643	100	70	21.3	3.7		0.68	3.52	1.29	1.9	4.6
1003189974	100	60	23.5	5.6		1.26	3.5	1.16	2.1	5
1003093894	95	60	43.9	4.2		1.29	4.48	1.24	3.2
1000536243	110	80	49.6	6.7	299	0.66	4.04	1.7	2	4.8
1003072226	90	60	26.6	2.7		0.64	2.75	1.18	1.3
1002226170	102	70	24.9	3.3		1.08	4.76	1.46	3.1	5
1002821108	123	80
1003442077	110	70	43.4	4.4	324.8	0.48	4.31	1.46	2.6	5.2
1002603786	98	55	28	2.85	216.2	0.45	4.02	1.74	2.2	4.5
1004341269	107	68	54.4	5.8	326	1.03	3.03	1.31	1.16	4
1002614930	100	70	38.7	5.42		0.38	3.92	1.72	2	4.7
1002794083	96	64	30.9	4.6	234.1	0.84	4.27	1.81	2	4.1
1003399949	110	66	41.3	4.3	261	0.48	4.24	1.4	2.3	4.2
1004597377	123	79	39.2	3.7	337	0.54	3.37	1.33	1.73	5
1002600972	86	50	212.6	3.14		0.96	5.47	2.04	3.2	4.5
1002845835	108	70	33.3	4.47		1.18	4.12	1.06	2.5	4.7
1004410954	106	73	27.7	3.5	396	0.5	2.83	1.18	1.5	5.6
1001925446	120	70	32.2	4.3	555.5	0.86	4.05	1.28	2.5	4.1
1003048913	120	60	30.4	6.1		0.64	4.39	1.29	3	5.3
1001700187	118	70				0.83	4.77	1.41	3.1	5.08
1002723836	110	75	31.6	5.58	442.4	0.58	3.63	1.4	2.1	4.3
1000135681	95	68	39	2.7		0.5	4.28	1.65	2.6	4.6
1002075530	105	80	32.6	5.23		0.43	3.18	1.52	1.3	5.3
1002957582	120	70	36.3	7.22		0.5	2.97	0.92	2	5
1000912024	94	60	44.4	4.4	224.4	0.73	3.53	1.24	2.2
1004728395	126	66	49.3	3.2	235	0.43	5.04	1.44	2.8	5.7
1003808896	99	63	41.8	3.5	266.6	0.53	2.71	1.26	1.2	5.4
1004740244	134	68	63	6.9	385	0.59	3.43	0.9	2.04	5.4
1002696323	90	65	34.3	4.64		0.49	4.52	1.87	2.5	1.9
1004689903	121	66	28.2	5.8	347	0.65	3.73	1.23	2.38	3.6
1003902153	97	56	56.7	5.7	446.2	0.63	3.87	1.65	1.8	4.8
1002966042	95	65	24	5.42		0.5	3.39	1	2.2	3.8
1002745173	110	70	49	4.75		0.39	3.39	0.47	1.8	5
3000463292	121	59	35.2	4.7	281	0.4	2.85	1.18	1.48	5.1
1002794090	90	58	23.9	5.32		0.42	3.96	2.05	1.7	4.3
1003371047	115	70
1003998817	127	66	51.8	4.8	485.9	0.53	3.12	1.13	1.8	4.8
1000922214	110	80	35.5	4.37		0.46	3.39	1.26	1.7	4.7
1003989523	100	60	42.3	4.7	191	0.49	4.15	1.6	1.95	5.1
1004704114	92	65	34.4	4.5	342	0.44	3.62	1.54	1.91	4.2
1004277363	122	61	54.7	5.4	597	0.9	3.73	1.1	2.2	5
1003856067	94	50
1003112303	90	60	41	6	312.5	0.77	4.55	1.37	2.6	4.4
1003459855	90	60	48	4.2		0.72	4.41	1.33	2.6	4.8
1003102714	94	51	29.5	5.5	138	1.02	2.97	1.25	1.22	4.2
1001642051	109	58	59.6	4.7	356	0.45	2.96	1.14	1.52	4
1003846356	116	56	41.4	2.7	177.4	0.47	2.85	1.05	1.7	5.2
1003646458	129	80	46.1	2.6	233	1.33	3.53	1.47	1.8
1004541536	115	68	40.5	3.6	285	0.5	3.55	1.27	1.94	5.3
1002731216	120	76	39.3	5.2	257.6	0.59	4.45	1.98	1.9	4.7
1003479613	100	65	38.5	4	357.7	0.45	3.46	1.36	1.7	5.2
1003447551	80	50	35.6	4.2	195.8	0.47	4.2	1.98	1.8	5.1
1003386995	100	60	46.6	4.2	219.5	0.95	3.54	1.26	1.69	5.2
1003410166	98	70	33.3	5.3	209.4	0.52	4.38	1.71	2.5	4.7
1003410390	118	70	39.7	4.6	339.4	0.86	3.13	0.83	1.9	5.1
1002870106	110	76	38.6	3.6		1.03	5.03	1.27	3.7	0.06
1003195567	105	70	25.7	4.7		0.73	4.04	1.82	2	4.8
1003101960	98	70	43.2	7.6	254.2	0.35	4.11	1.86	1.69	5.5
1002148820	116	70	50.7	4.9	409.3	1.5	4.68	1.13	2.93	5.3
1003168281	110	75	36.4	4.1		0.76	3.74	1.58	2.1	4.9
1004142071	105	77	50.3	4.4	296	0.61	4.36	1.54	2.25	4.7
1003082222	90	60	28.8	3.3						4.6
1004544873	111	65	40.7	4.1	195	1.03	2.97	1.02	1.58	5.2
1003095852	110	70	42.6	3.7	366.3	0.94	3.94	0.93	2.6	3.6
1003095839	105	60	33.8	4.6						5
1003793322	107	66	33.4	4.5	333.8	0.36	3.82	1.4	2.07	4.3
1003891586	116	50	41.4	5.6	288	0.4	3.28	1.44	1.51	3.9
1003098151	90	60	30.3	3.8		0.47		1.46	1.7	5.2
1004709105	124	80	29.6	3.5	241	0.37	2.97	1.05	1.69	4.3
1002409068	119	60	40.9	4.1	317	0.74	4.62	1.62	2.4	4.4
1003098152	85	60	26	3.5		0.6	3.25	1.26	1.9	5.2
1004635116	119	85	38.6	2.7	277	0.62	3.56	1.38	1.89	4.7
1004172852	98	65	27.9	5.4	237.8	0.71	4.33	2.12	1.81	5.6
1004421634	115	90	30.9	5.4	247	0.47	2.69	1.19	1.44	4.7
3001015863	135	65	60.3	3.9	288	0.97	3.58	1.3	1.78	3.4
7100858785	113	62	52.1	4.3	235	0.59	5.26	1.92	2.88	4.2
1000606400	132	67	26.2	4.2	311	0.55	2.69	1.22	1.36	5.7
7100991125	121	71	60	4.9	536	1.71	3.85	0.83	2.74	5.6
1004610684	115	63	20.9	3.8	277	0.78	2.62	0.89	1.6	5.7
1003316641	80	48	33.3	4.2	229.1	0.6	4.72	1.45	2.79	3.3
1003647548	100	60	32.5	4.9	302.1	0.37	2.42	1.17	1.01	5
1003655681	80	60	36.1	5.9	285.6	0.57	5.19	2.11	2.57	4.8
1003674015	118	76	51.9	5.5		0.55	3.44	1.41	1.4	5.5
1003786148	116	74	49.4	4.9	302.1	1.77	3.52	0.89	1.9	5.2
1003179995	91	55	31.7	6.1	222	0.53	4.89	1.75	2.64	5.1
1004192941	119	67	43.6	5.7	336.9					4.6
1004224936	101	61	44.7	3.5	161.4
1004536958	117	63	42	2.6	286	0.56	3.05	1.09	1.69	5.6
1004174867	93	69	37.7	4.1	309.6					5.4
1004448446	118	62	49.6	6	300	0.71	4.43	1.5	2.32	5.2
2004417639	99	70	28.5	4.4	138	0.25	4.05	1.36	2.47	5.2
1004418844	102	54	52.1	3.1	408	0.81	3.35	1.13	2.03	5.1
1004544872	116	74	37.3	5.4	208	0.34	3.16	1.44	1.33	5.2
1001367943	93	64	32	5.5	284	0.51	5.18	1.91	2.61	5.2
1002629247	122	75	51.6	4.5	556.6	1.56	3.58	1.16	2	4.3
1004529789	83	55	43.3	4.5	265	0.42	4.02	1.49	2.09	5.4
1004154119	115	74	37.4	2.7	185	0.44	3	1.17	1.6	4.2
1004366971	117	60	35.4	5.7	256	0.58	5.7	1.84	3.07	6.3
1004579668	129	75	52.6	3.4	282	0.64	3.72	1.25	2.12	6
1004665555	112	70	38.4	3.5	252	0.86	3.22	1.08	1.74	4.5
1002385244	101	54	44.7	5.7	321.5	1.54	4.9	1.41	2.6	5.2
1003941017	104	55	42.6	3.8	176.3	0.78	5.52	2.02	2.67	5.1
1002767809	105	60	36.1	5.3		0.6	3.3	1.38	1.7	4.8
1002992065	115	67	41.8	4.3	286.1	0.63	5.07	1.4	3.1	4.1
1000984586	110	70	47.7	4						4.8
1003164266	100	70	42.1	3.9		1.51	3.92	0.85	2.5	4.8
1000863367	106	70	42.7	4.4	219.5	0.44	5.62	1.44	3.5	5.4
1003097399	105	75	35.1	3.4	266.7	0.88	3.39	1.06	2	6.7
1003789126	100	70	40.7	6.1	255.4	0.67	4.1	1.53	2.3	4.4
1004279839	82	55	32.9	5	212	0.56	3.3	1.46	1.47	4.8
1003031008	98	60								5
1003398895	110	70	33.8	2.9		0.88	3.82	1.65	1.9	4.5
1004669531	95	52	33.5	3.8	256	0.19	3.65	1.34	1.89	5.5
1004268834	92	57	41	5.9	209.1	0.6	3.97	1.37	2	5.3
1003525106	90	60	35.4	3.2		0.63	5.78	1.58	3.6	4.5
1004385819	97	55	28.1	5.6	243	0.48	4.56	1.72	2.33	5.5
1003696458	93	54	29.7	2.3						4.8
1004131797	119	72	62.4	4.7		0.35	4.25	1.42	2.5	4.3
1001923528	85	50	35.5	4.9		0.63	3.31	1.39	1.6	8.8
1003519016	100	60	39.7	5.8	371.6	0.79	3.83	1.3	2.16	5.5
1003443946	110	70	41.7					1.44	1.3	5.2
1002272313	105	66	45.2	5.9	277	0.72	5.41	1.86	3.1	4.9
1003511187	110	70	34.9	6.8	260.3	0.32	3.68	1.54	1.9	4.9
1002586448	110	70	46.8	4.2		1.05	3.7	1.42	1.9	7.5
1003010124	130	69	45.8	5.5	474.2	1.31	4.59	1.07	2.9	5.4
1002151454	105	61	40.1	5.4	303.2	0.86	4.73	1.47	2.7	4.4
1003293512	113	62	38	4.9	264.5	0.77	3.51	1.17	1.7	4.4
1002120469	98	69	27.3	4.4	276.9	1.23	3.4	1.04	1.73	5.6
1003323045	92	66	39.7	4.5						4.3
1003535382	94	55				1.16	3.43	1.19	1.8
1002872415	98	58	40.7	4.2	346.1					5.4
1003260120	107	50	43.1	5	199.5	0.68	3.84	1.56	1.8	4.5
1003210576	105	70	32.2	4.8		0.84	3.36	1.43	1.6	4.7
1003730185	108	77	34.2	4.4	223.4	1.21	3.95	0.99	2.1	5
1003169290	100	70	37.4	5.1		0.54	3.94	1.65	2.1	4.6
1003311921	130	62	31.4	4.1	271.4	0.67	3.08	1.28	1.3	4.5
1003724688	118	63				0.46	4.08	1.6	2	4.5
1003326049	115	70	43		513	1.76	3.97	1.49	1.9
1003726238	110	71	45.1	6	454.3					5.2
1001343247	90	62	23.5	4.4
1003643872	88	56	37.2	4.4	193.8	0.55	3.72	1.1	2.3	5.1
1003875046	98	58	34.8	3.4	454.7	1.01	2.85	1.37	0.53	5
1002706119	100	60	46.7	3.5		0.35	3.54	1.23	2.1	5.6
1004194643	103	66	34.6	3.5	210.2					4.9
1003875969	102	61	24.3	4.4	223.3	0.6	3.27	0.88	2.05	4.6
1003650609	101	59	38.5	4.9	332.9	0.89	5.86	1.98	3.09	4.6
1003787715	96	59	51.8	6.2	321.4	0.38	4.34	1.62	2.2	5
1002707974	100	68	41	5.55		0.45	4.62	2.3		5
1004190357	90	50	30.7	7						4.5
1003797641			54.6	5.7	294.1	0.95	4.1	1.48	0.69	5.5
1002741586	106	55	37.3	6.37						5
1002018641	117	84	44.5	5.7	314.7	0.51	5.1	1.9	2.52	4
1003743747	97	52	36.3	7.3	262.1	1.02	3.57	1	2.2	3.9
1001924952	120	76	46.6	4.4	279.3	0.78	4.7	2	2.22	5.1
1003803800	102	67	44.5	3.8	317.4					4.9
1003644800	92	54	28.4	6.9	302.4	0.6	3.11	0.92	1.8	4.3
1004690010	104	61	30.9	5.6	265	1.18	3.68	1.21	1.71	4.5
1003847309	97	56	48.3	3.6	360.6	0.78	5.08	1.89	2.9	5
1003456747	112	82	46.2	4.5	322.1	1.54	4.66	1.1	2.7	4.5
1003504115	105	63	43.6	3.9		0.89	2.88	0.93	1.4	5.5
1003374752	100	60	71.9	5.2	476	0.96	4.03	1.2	2.4	5
1003769459	100	51	37.8	3	353.9	1.01	4.1	1.53	1.96	4.6
1001127151	98	61	39.2	4.2	198.2	0.75	4.39	1.75	2.2	4.7
1004100879	109	61	38.5	3.7	184.2					5.2
1003675010	130	60	33.2	4.7	250.8	0.4	2.85	1.05	1.46	5.8
1003654584	90	60	38.1	4.5		2.39	3.46	0.94	1.6	4.8
1002080813	120	60	64.9	5.3	422.2	1.04	3.63	1.74	1.5	4.9
1002747287	105	65	46.7	4.1		0.44	3.25	1.38	1.7	4.6
1003398926	105	70	53.6	5.2	348.3					5.1
1003226987	105	65	34.1	3.7	230.7	0.7	4.28	1.57	2.5	4.5
1003755163	101	65	34.3	3.4	204.1					4.9
1002938410	100	65	25.1	4.5		0.4	4.48	1.62	0.4	4.1
1002931814	90	60	245.1	3.7	209.4	0.89	3.32	1.2	1.8	4.4
1004692526	89	47	32.4	4	241	0.95	4.27	1.71	1.88	5.2
1002933005	90	60	30.1	3.6	181.4	0.64	3.24	1.57	1.4	3.8
1003338140	100	60	31.3	4	222.9	0.45	3.85	1.52	2.1	4.4
1003225509	108	70	37.7	4.6	244.2	0.29	2.78	1.02	1.5	2.3
1002932349	86	64	47	3.4		0.58	2.92	1.21	1.4	4
1002617669	80	40	37.9	8.2	356.2	0.81	3.69	1.72	1.6
1004445836	110	60	65.3	4.8	374	0.59	4.05	1.47	2.02	4.8
1003464285	94	51	37.3	6.6	205.7	0.66	3.91	1.15	2.1	4.4
1002873182	100	60	45.9	5.2		1.09	3.98	1.1	2.2	4
1001328832	111	60	49	4.8	258	0.67	3.96	1.06	2.1	5.1
1000488711	120	80	65.2	5.3	295.7	0.86	3.84	1.59	2.1	3.9
1004330934	95	68	50.5	5.3	195	0.95	3.57	0.82	2.21	5
1003809871	106	64		5.3		0.79	4.04	1.45	1.8	4.7
1002918027	117	75	35.7	3.6		0.8	2.95	1.1	1.3	5.1
1003159059	95	65	34.2	4.6		0.94	3.69	1.5	2	4.7
1003070284	108	68	32.2	4.1		1.43	4.3	1.5	2	4.5
1002910451	95	65	33.3	3.6		0.69	3.71	1.41	2.2	4.9
1002153727	90	54	27.8	4.7		0.45	3.62	1.36	2.1	3.6
1002888061	100	70	32.3	2.7	297.1	0.47	4.51	1.53	2.6	4.3
1003019339	108	62	55.9	4.6	402.1	0.85	3.01	1.09	1.5	3.8
3001004191	91	52	32.1	3.4	103	0.51	3.28	1.36	1.47	3.5
3001106894	113	59	33.3	4.5	208	0.85	3.66	1.04	2.34	4.3
1004276456	106	67	26.4	4.7	251.6					4.8
1003397167	100	62	39.7	4.1		0.44	3.98	1.45	1.9	6.7
1002994538	110	75	41.7	3.5	272.9	0.51	4.5	1.41	2.7	5
1000730270	100	55	24.7	3.4	202.7	0.92	3	1.13	1.3	4.3
1002886928	96	64	34.1	4	187	0.89	4.27	1.83	2.1	4.2
1002694715	110	76	26.4	3.69		0.75	3.56	1.16	2.1	4.9
1002687714	118	64	58.4	5.06	384.2	0.51	2.55	1.14	1.3	3.3
1002467213	100	60	25	3.7		0.55	3.6	1.33	2	3.8
1002859703	110	70	29.2	3.6		0.42	3.47	0.95	2.1	5.2
1002999954	110	70	58	6	457.1	1.73	3.4	0.9	1.5	4.7
1002695781	114	70	44.3	3.14	231.8					4.9
1003088286	105	60	31.6	2.8		0.56	3.51	1.41	1.7	5.2
1001182963	110	75	41.1	4.2	420.9	0.64	3	1.3	1.4	4.3
1001578088	118	76	50.3	5.3	239.8	0.72	3.66	1.49	1.8	4.4
1003088897	94	60	27	4.4		0.9	3.46	1.33	1.8	5.6
1003156311	110	70	26.3	4	300.6	0.62	3.81	1.47	2
1003166616	110	75	37.5	4.8		0.82	2.62	1.17	1.2	4
1003440127	100	60	47.4	3.6		0.65	4.07	1.42	2.4	5.9
1002706037	105	60	32.4	5	395.5	0.62	3.65	1.64	1.8	2.7
1003463137	100	60	40.8	5.5		0.59	3.79	1.64	1.7	5.1
1003424646	100	60	48.2	5.6		0.48	3.31	1.41	1.4	6.4
1002697634	120	80	30.5	2.76	187	0.26	1.39	0.19	0.5	4.3
1002959783	95	60	40.8	4.28	369.6	0.47	3.83	1.68	1.9	4.7
1003479743	98	60	55.8	5.4		0.83	3.49	1.56	1.5	4.6
1003462764	120	70	42.7	4.7		0.48	4.35	1.85	2.2	4.9
1003446139	100	60	48.1	4.2	297.9	0.84	4.13	1.4	0.33	4.4
1003464712	100	60	41.1	4.4		0.6	3.5	1.36	1.9	7
1003479954	100	70	54.8	6		0.4	4.35	1.74	2.3	8.4
1004360999	112	75	48.3	4	371	0.86	3.13	1.16	1.65	4
1000908574	116	65	62.7	4.2	278	0.68	3.85	1.38	1.99	3.5
1004235084	80	46	28.5	6.3	220.6					4.3
1004376325	89	49	36.7	5.1	341.3	0.22	3.18	1.33	1.8	4
1004056857	107	63	46.2	4.7	359.3	0.72	4.39	1.55	2.6	5.6
1003437176	100	66	39.7	4.3		0.81	3.74	0.99	2.2	4.9
1004256563	96	50	33	3.2	263.3
1003110329	102	60	29	5.1	226.8	0.47	4.4	1.63	2.6	4.6
1003496655	92	60	40.7	4.6		0.86	3.74	1.34	2	5.3
1003488827	90	60	27.5	4.9		0.47	3.52	1.4	1.73	4.8
1002832997	80	50	31.4	5.1		0.51	5.14	1.22	2.56	5.3
1002118414	106	60	41.7	4.8		0.67	3.62	1.19	2	4.9
1003244915	110	90	33.9	2.6		0.98	3.86	1.19	2	4.6
1003240737	104	80	47	5.5		0.51	3.4	1.24	1.7	5.1
1003169123	120	80	36.4	5.52		0.9	3.27	1.32	1.9	5
1003082214	100	70	35.1	7.5		1.11	3.99	1.39	2.2	5.2
1003095055	110	70	37.1	6.6						5.1
1003143631	90	60	22.8	3.5	157.1	0.77	3.77	1.24	2.1	5.5
1003073683	102	58	41.3	4.1		1.24	3.98	1.22	2.4
1001241208	90	60	35.7	3.6		0.65	3	1.28	1.4	4.8
1003045335	105	60	22.5	3.3		0.78	3.78	1.08	2.4	4.7
1003167095	100	60	41.7	4.2		0.73	3.68	1.3	2.2	5
1002890223	95	60	20.9	3.5		1.27	4.99	1.9	2.9	4.2
1002846826	80	50	23.2	4.94	230.7	0.87	3.42	1.09	1.9	5
1003080121	105	60	36.1	5.8	287	0.52	2.53	1.67	0.8
1003147934	96	70	41	3.4	204.1	1.11	7.54	1.38	5.32	4.7
1003163465	90	50	35.4	6.3		1.4	3.31	1.16	1.7	4.9
1003050720	110	75	46.4	9.7		0.72	3.1	1.22	1.7	5.1
1002861106	80	50	27.1	3.3		0.58	5.15	1.76	3.3
1003523710	90	60	47.1	4.3		0.51	4.28	1.25	2.61	5
1003412106	96	54				0.38	3.47	1.1	1.98	5.3
1000176282	90	70	39.8	3.9		0.91	4.42	1.13	2.66	5.4
1002849198	105	70	44.7	6.12	319.2	0.65	3.96	1.5	2.2	4.1
1002838802	100	70	44.7	5.58	264.3	0.77	3.8	1.72	1.6	5.3
1002821876	95	60	38.8	3.06	349.4	0.45	2.42	1.47	0.85	2.9
1003402162	95	60	37.6	5.3		0.77	3.93	1.1	2.22	6.8
1001338946	100	70	41.6	5.4		0.63	4.37	1.63	2.16	5.1
1003056242	115	85	48.3	3.6		0.9	3.96	1.67	2
1002717254	116	60	47.6	4.2		0.63	3.17	0.92	2.02
1003044335	100	60	35.3	4		0.62	3.7	1.61	2	4
1003173099	96	60	28.7	3.7		0.68	2.95	1.12	1.5	4.4
1003030355	108	70	28.1	6		0.7	4.8	1.79	3	4.4
1000853918	105	60	46.6	6.1	312	0.58	3.61	1.51	1.7	3.8
1003420225	90	60	48.6	6.1	226.9	0.62	3.75	1.19	2.06	4.6
3002433167	112	74	52.2	3.7	227	0.92	4.22	1.22	2.55	5.2
1003649513	80	60	42	7.1		0.43	3.15	1	1.71	5
1003672173	103	61	41	5.8		0.48	3.28	1.21	1.6	5.4
1003725366	120	56	50.5	5.8		1.78	4.29	0.9	2.5	5.6
1004317972	90	50	25.6	3.2	320.1					4.8
3000912481	96		44.1	4.1	162	0.79	3.21	1.32	1.18	4.1
3003033644	116	66	44.4	5.8	302	0.42	3.75	1.78	1.67	4.5
1004312362	104	60	27.7	3.6	209.1	0.24	4.43	1.72	2.49	4.7
7100972298	132	63	35.1	4.4	402	0.93	3.51	1.27	1.91	5
1004078190	89	56		4.8	240					4.8
7101005706	136	92	45.5	4.1	357	0.77	4.39	1.29	2.68
3000838344	165	51	40	3.7	199	0.64	3.89	1.25	2.16	5.2
1002649436	100	70	30.9	4.28	4.28	0.69	4.29	1.28	2.5	5.2
1002835848	105	55	29.9	4.68	361.8	0.46	4.22	1.67	2.3	4.2
1003761851	91	59	30.7	4.2	239.4	0.59	2.93	1.05	1.4	8.1
1003695690	116	73	39.1	4.2		0.64	2.95	1.33	1.1	4.7
1003757714	107	73	37.9	3.2	331.7					5.5
1002952406	90	60	30.9	3.5		0.64	4.37	1.6	2.4	4.4
1003028330	90	60	48.7	4.5	305.5	0.38	4.17	1.56	2	5
1000126404	90	60	39.2	5.9		0.27	3.98	1.34	2.3	5
1003471448	96	60	41.4	6.4	168.7	0.95	3.07	1.21	1.3	4.6
2414284564	107	56	38.7	2.7	252	1.21	3.58	1.33	1.78
3001083210	132	74	47.9	5.7	269	0.46	3.87	1.4	2.3	4.7
1003798622	98	50	49.6	6.6		0.97	3.41	1.16	1.6	3.6
1003395804	108	64	48.8	3.3	226.2	0.86	3.24	1.16	1.6	4.6
1003689821	100	56	52	6.2	392.2	0.41	3.25	1.39	1.5	4.5
3000566773	120	80	34.2	4.6	334	1.11	3.76	0.87	2.65	5.2
1004173173	91	51	34.7	3.6	231.7	1.09	3.4	1.49	1.35	5
1004103756	103	62	44.6	2.7	363	1.24	3.51	1.39	1.8	5.2
1003859155	107	62	47.7	5	207.9	0.64	4.63	1.8	2.4	5.8
1004029313	102	66	47.4	5.6	298.3	0.53	3.38	1.63	1.7	5.3
1002915574	98	66	39.5	4.2		1.13	3.09	1.24	1.4	5.8
1003167955	120	82	43.9	4.2	249.7	0.91	3.41	1.02	1.8	4.4
1004060276	92	69	35.7	4.7	280.2	0.46	4.11	1.64	2.22	4.7
1003795412	97	53	47	3.5		0.81	4.27	1.44	2.4	7.9
1003211232	125	65	51.4	5.7		1.29	3.86	1.24	1.9	5.4
1004427407	122	70	56.9	5.3	312	0.73	3.68	1.39	2.07	5.8
1004366571	103	57	43.4	4	222	1.11	4.54	1.68	1.86	5.1
1003121185	105	70				0.63	3.72	1.46	2
1003798081	116	60	36.4	6.2		0.55	3.52	1.26	1.7	5.4
1003724776	100	60	50.7	6		0.69	4.54	1.69	2.3	5.3
1004716739	98	63	34.3	5.3	223	0.55	3.6	1.22	1.9	5.5
1003201894	95	60	35.6	6.7	310.2	0.4	3.16	1.34	1.7	5
1003162781	90	66	46.6	5.6	336	0.47	3.05	1.29	1.3	4.3
1004500252	110	67	36.6	2.4	275	0.49	3.75	1.4	1.89	5
1000335554	90	55	27.3	3.4		0.88	3.79	1.62	2	5
1004669266	100	58	55.1	4.4	256	0.49	3.37	1.33	1.61	4.6
1003617599	97	54	32.6	3.9		0.64	4.02	1.52	2	4.5
1003718749	90	55	48.5	5.6	323.8	0.33	3.1	1.46	1.2	5.1
1003257152	100	55	33.4	4.2		1.58	3.63	0.87	2.3	4.9
1002544735	110	72	41.6	5.2	205	0.86	4.22	1.23	2.3	4.5
1003863031	120	72	49.6	5		0.73	3.9	1.69	0.31	4.5
1003618975	108	67	43.2	5.9	294.6	0.52	3.7	1.79	1.5	3.8
1003875970	102	65	38	5.4	266.2	0.39	3.07	1.04	1.68	4.6
1003799069	111	65	49.2	6		0.79	4.32	1.3	2.7	6.9
1003701895	99	66	31.5	5.05		0.63	3.78	1.2	1.96	4.2
1003745228	85	55				0.6	3.51	1.3	1.68	4.6
1003632653	100	57	42.4	4	328.3	0.86	3.69	1.21	2.02	4.2
1002442435	85	55	41.2	3.9	216.2	0.97	3.98	0.81	2.59	5.6
1003190786	95	56	34.7	4.1	318.1	0.9	5.1	1.54	2.8	4.5
3000300342	110	65	41.9	3.2	212	0.61	2.9	1.16	1.45	4.3
1003809135	110	66	52.6	6		0.72	3.43	1.36	1.4	4.9
1003430733	96	58	44.7	3.5		1.07	3.31	1.28	0.23	5.3
3000938215	110	58	44.1	3.6	194	0.53	3.84	1.61	1.93	4.7
1003806699	94	60	34.2	5.2		0.6	4.38	1.35	2.4	4.9
1004014519	100	61	32.6	3.4		0.85	3.53	1.23	1.77	5.5
3000554698	127	78	50.8	6.6	171	0.39	3.22	1.4	1.45	5
3000940670	108	65	44.9	7.4	366	0.67	4.14	1.5	2.41	3.9
1004023154	115	77	29.1	3	277	0.57	3.39	1.61	1.67
1003143800	92	52	35.7	2.8	207.9	0.63	3.72	1.9	1.5	4.9
1003550768	113	16	46.2	4.7		0.59	3.84	1.53	1.7
3001080995	104	57	47.5	3.8	310	0.66	2.83	1.07	1.54	5
3000701560	92	58	31.5	3.5	175	0.37	2.88	1.02	1.66	3.8
3000523820	107	64	41.4	4.7	225	0.63	3.79	1.22	2.21	4.7
1003970748	106	59	57.4	4.7	306	1.09	4.63	1.18	2.74	5.2
3000714513	107	61	40.8	5.3	214	0.78	4.81	1.43	2.96	4.1
3001071272	124	73	46.4	5.1	226	0.92	4.01	1.86	1.51	4
3001067882	102	60	43.3	5.9	415	0.42	2.97	1.15	1.41	4.1
2889227597	105	67	53.2	5.7	272	0.56	3.79	1.5	1.96	5.5
3001135041	94	56	37.7	4	260	0.52	3.08	1.44	1.69	4.7
3001056289	96	41	56.6	3.4	318	1.07	2.82	1.01	1.36	5.3
1003461207	118	70	41.9	3.6	184	0.79	3.25	1.19	1.68	4.3
1004525267	108	67	46.8	3.9	176	0.8	3.31	1.29	1.62	4.7
3001004156	113	68	50.3	4.5	203	0.47	4.83	1.65	2.65	3.6
3001126925	117	59	51.7	6.1	289	0.48	2.86	1.3	1.1	5.4
2414288646	95	61	39.1	3.6	249	0.76	4.67	1.57	2.54	5.1
3000954423	124	75
3000917019	97	62	43.8	5.2	175	0.68	4.62	1.49	2.49	4.3
3000917018	102	58	37.4	5.6	129	0.28	3.92	1.53	2	3.3
3000927040	99	79	41.8	5.4	249	0.44	3.32	1.35	1.77	4
3000961320	125	63	50	4.1	374	1.14	3.28	1.26	1.27	5.3
3001073481	109	57	41.8	5.2	207	0.89	3.96	1.18	2.2	4.3
3001055973	96	59	58.1	7	301	1.54	5.06	1.21	3.29	5.1
3001043675	102	65	42.8	5.3	239	0.98	4.24	1.32	2.17	4.5
3000949740	110	65	43.4	3	252	0.63	3.39	1.67	1.31	3.8
3001005929	120	59	39.2	4.2	161	0.46	3.5	1.38	1.71	5.5
3001042642	109	69	34.7	3.8		1.12	4.72	1.23	2.89	4.2
7101009108	105	61	63.9	3.5	504	0.55	3.86	1.27	2.27	5.5
1003308654	90	56	24	3.9		0.48	3.965	1.6	2.2
1002845415	100	70	44.9	3.87						5.6
3001016884	102	69	48.8	5.1	262	0.61	3.35	1.39	1.79	4.6
3001000592	91	67	30.2	6.3	330	0.77	4.63	1.29	2.96	3.2
3001187614	123	65	41.1	6.2	219	0.47	3.66	1.48	1.76	4
3001100785	92	56	35.2	3.7	168	0.43	2.98	1.07	1.72	3.6
7101001774	138	70	49.2	3.2	280	0.56	3.87	1.16	2.43	5.4
3000891826	110	47	42.4	3.6	208	0.9	3.39	1.07	1.81	5
3001105086	115	67	35.8	4.5	275	0.88	4.29	1.41	2.45	3.3
3001043761	119	66	45.8	3.4	275	0.86	3.81	2.27	1.11	5.6
1002054116	105	60	37.1	6.9	275.5	0.66	4.47	1.92	2.3	3.5
3000800523	105	66	35.7	6.9	191	0.55	3.28	1.13	1.95	5
3000748813	119	64	50.2	6.2	209	0.5	2.61	1.11	1.17	4.6
1004918486	131	76	40.9	3.5	240	0.63	3.95	1.13	2.48	4
3000724416	105	64	46.4	3.8	287	0.93	4.01	1.43	2.1	4.6
3001017415	121	55	40.4	3.5	178	1.04	3.61	1.16	1.91	4.5
3001144472	102	61	66.7	5.9	431	1.12	3.39	1.2	1.7
3000700167	104	61	42.7	4.8	276	0.51	3.26	1.51	1.22	4.6
3001134430	121	67	42	4.4	320	1.23	3.66	1.14	2.29	5
3000905628	96	59	43	3.8	321	0.54	3.97	1.04	2.46	4.3
3000860909	113	70	32.5	3.1	235	0.78	5	1.24	3.38	4.3
3001005991	125	67	53.5	6.1	279	3.35	5.01	1.01	2.82	5.1
3001191759	122	49	49.3	6	313	0.72	3.89	1.23	2.14	5.7
3001189252	123	65	33.7	4	264	0.87	3.07	0.94	1.69	4.2
3001073645	138	83	52.1	6.1	261	0.79	4.14	1.16	2.49	4.5
3001004144	109	59	39.9	4.1	220	0.62	3.83	1.19	2.55	5
1000779986	90	55	28.3	4.56		1.32	3.39	1.22	1.8	4.5
3000217214	112	63	34.8	3.3	236	1	4.62	1.57	2.45	4.6
3000436519	105	59	37.4	4.8	294	1.54	3.9	1.01	2.27	5
3000971550	107	67	45.3	4.9	260	0.78	2.95	1.22	1.27	5.3
1002814962	105	70				0.73	3.39	1.31	1.7	4
1002778740	96	50	39.5	7.2		0.68	3.22	1.4	1.6
3000775810	96	45	29.4	4.2	139	0.36	3.36	1.04	1.82	4.9
3000814348	93	57	38.8	5.1	285	0.65	3.7	1.05	2.25	4.7
3000726511	118	62	45.6	6.1	257	0.5	3.37	1.44	1.64	5
1005252385	106	76	43.9	4.5	129	0.68	4.29	1.52	2.28	4.3
3001108751	104	72	49	3.6	175	1.41	3.16	1.07	1.51	4.2
3000195658	116	68	29.1	3.6	157	0.41	4.49	1.64	2.4	3.6
2889256611	99	64	48.4	3.1	246	0.59	2.97	1.1	1.6	4.4
3000860324	104	65	40.4	5.2	233	0.44	4.3	1.33	2.55	4.1
1002955085	90	60	39	3.6	290.1	1.02	3.31	1.55	1.6	4
1002913371	90	70	33.1	3.2	255.4	0.78	4.16	1.25	2.5	4.1
1002853359	110	60	34.2	3.9		0.89	3.49	1.25	1.4	4.7
1002927714	90	60	36.6	5.2	244.2	0.61	3.29	1.56	1.6	4.9
3000881999	126	62	38.4	5.1	208	0.39	3.93	2.08	1.41	4.5
1004240452	131	70	57.8	4.7	403	0.62	3.27	1.21	1.65	4.3
3000398523	119	61	46.2	6.6	212	0.47	4.24	1.75	1.94	4.6
3001194851	128	64	49.3	4.2	209	1.18	4.84	1.21	2.91	4.8
3000127806	95	56	43.2	6.9	268	0.35	3.34	1.5	1.64	4
3000273530	110	50	38.7	3.4	220	0.45	4.23	1.2	2.72	4.9
3000862216	127	52	42.7	4.6	297	0.63	4.07	1.64	2.03	5.4
3000545078	136	72	49.1	5	413	1.22	3.8	1.03	2.32	5.2
3000940417	99	63	41.5	5.4	227	0.63	2.91	1.31	1.33	4.7
3000906539	116	62	46	4	341	0.58	3.79	1.02	2.28	5.1
2414274620	107	75	44.9	2.9	326	1.04	4.31	1.36	2.56	5.2
2414278837	126	68	39.2	5.3	300	0.59	3.6	1.35	1.9	5
1003464217	110	60	36.1	3.9		0.55	4.65	1.56	2.6	5.3
3000962349	113	62	42.5	4.7	194	0.73	3.78	1.36	1.71	5.1
3000932452	109	71	40.2	3.8	314	1.28	3.77	1.38	1.6	5
3000986801	108	67	42.6	4.2	324	1.13	3.42	1.02	1.86	4.3
1002632571	98	58	69.6	4.2	350	0.47	2.84	1.24	1.18	5.3
1004814108	109	54	33.9	3.5	205	0.58	4.41	1.88	2.11	4.8
3000961385	103	65	37.4	3.7	388	0.53	3.26	1.23	1.5	4.4
2414217481	115	66	47.7	3.1	261	0.74	3.59	1.52	1.54	4.9
3001016956	137	67	45.5	3.5	258	0.8	4.28	1.59	2.31	4.7
3001192842	118	54	46.7	5.3	290	0.42	4.34	1.7	2.13	5
3000433169	110	71	50.8	4.6	207	0.64	4.91	1.99	2.57	5.4
1002835530	120	70	36.5	4.3	172.5	0.46	3.32	1.37	1.6	4.1
1003010961	105	67	35.8	3.4		0.96	4.24	1.6	2.2	5.1
1003089943	105	75	42.1	6.4	96	0.53	5.06	2.1	2.4	4.2
1003456288	102	70	39.1	4.7	131.8	0.58	4.53	1.67	2.4	5.2
1001158092	105	60	26.9	4.3		0.65	3.62	1.7	1.6	4.6
1003557772	120	80	49.2	4.1	566.6	1.11	4.81	1.65	2.4	5.1
3003065696	120	68				0.64	3.64	1.24	2.16
3000894305	122	64	65.1	5.7	267	0.94	3.69	0.96	2.2
3001189095	106	61	35.9	4.2	109	0.52	3.67	1.65	1.64
2414282402	109	50	30.4	4.3	243	0.47	3.83	1.57	1.82	4.1
3001137799	97	54	40.6	4.8	272					4.7
3000483872	107	71	20.8	3.3	194	0.82	3.04	1.18	1.08	4.9
3001156021	108	56	29.4	5.1	279	0.37	4.31	1.34	2.9	4.6
2414290838	127	69	38.5	4.1	266
3001152754	117	73	54.5	4	140	0.61	3.47	1.54	1.42	4.9
3000183375	114	65	46	3.9	314	0.58	4.3	1.69	2.29	4.7
3001182527	127	49	45.4	5.9	290	0.38	4.23	1.35	2.67
1003166101	110	70	39.3	6.2		0.55	2.83	1.56	1	5
1005034877	93	64	53.2	6.1	368	0.58	3.99	1.51	1.93	5.4
3000621771	100	50	41.9	4	173	0.69	3.06	1.23	1.46	4.2
1003043378	90	55	27.3	4.6		1.21	4.13	1.58	2	5.1
1002754113	100	70	36.6	4.09		0.63	4.54	1.26	3	4.2
1003110094	108	78				0.47	3.61	1.37	1.9	4.1
1002835773	90	60				0.99	3.74	1.27	2
1003479733	100	70	43.9	5.2		0.77	3.55	1.31	1.8	5
1002904969	97	54	24.8	3.3	227.4	0.55	3.59	1.56	1.9	4.2
1000619514	90	60	37.2	4.3		0.17	3.5	1.28	1.55	5.7
1003387300	90	60	53.4	4.7		0.57	4.28	1.39	2.7	4.9
1000787644	80	60	30.2	4.1		0.52	2.86	1.24	1.4	4.8
1003343616	106	72	38.6	4.1		0.43	4.08	1.8	1.8
3000551214	110	77	39.9	5.5	217	0.43	3.32	1.11	1.96	4.2
3000703184	108	59	48.4	4.5	290	0.51	2.83	1.23	1.27	4.2
3000078195	106	70	61.5	4	275	1.01	2.2	1.12	0.9	5.4
3001108628	121	65	56.9	5.1	148	1.02	3.27	1.42	1.4	4.4
3000724805			40.9	4.3	237	0.66	3.2	0.95	1.91	4.2
3001073662	122	65	53.8	3.4	304	1.1	3.59	0.89	2.13	4.8
1003175888	104	56	46.4	4	313	0.61	3.94	1.24	2.53	4.3
1002815408	103	50	34.8	3.4	214	0.44	3.77	1.56	1.85	4.9
3001134487	130	68	48.3	4.5	379	1.67	4.43	1.17	2.64	5.5
1005323319	94	63	35.8	3.6	214	0.7	3.88	1.79	1.58	4.5
2889252338	102	58	39.1	4.1	357	1.08	3.67	1.19	2.24	4.5
1005033403	104	71	35.8	4.9	196	2.88	4.06	0.96	2.4	4.6
3000890440	90	68	47	3.7	216	0.44	2.97	1.25	1.26	4.9
2414289742	105	66	48.1	3.9	169	0.87	3.72	1.42	1.75	4.4
3000659838	118	59	39.8	5.1	169	0.9	4.47	1.32	2.56
3000893349	115	64	39.9	6	244	0.49	4.15	1.28	2.52
3001183620	121	69	67.5	7	508	0.75	3.42	1.12	2.27
3000963178	110	63	35.2	5.3	412	0.62	4.13	1.47	2.26
3001183710	82	57		3.5	248	0.5	3.91	1.53	2.05
3000892618	115	55	36.4	4.9	120	0.38	4.67	1.86	2.11
3001190582	90	52	42.8	3.9	228	0.6	4	1.59	2.09
3001151931	102	61	39.9	3.5	250	1.33	3.62	1.3	1.88
3001211613	117	53	36	5	301	0.61	3.49	1.17	2.26	5
3003119025	106	64	51.5	3.5	417	0.62	4.06	1.14	2.53	4.2
3001080322	117	51	51.9	4.7	343	0.72	4.04	1.51	2.17	4.8
3000472350	107	87	40.6	5.8	354	0.64	3.27	1.66	1.27	3.9
3000529651	95	48	40.8	4.5	230	0.44	3.8	1.92	1.39	4.1
3000892318	111	55			120		4.67	1.86	2.11
3001175736	134	64	57.1	7.5		0.74	3.9	1.1	2.6	6.4
3001163565	80	49	35.1	6.6	225	0.71	5	1.8	2.65	3.7
3000981697	107	58	29.5	4.3		0.82	5.91	1.79	3.7	5.1
3001248422	107	51	45.7	3.8	209	0.71	3.82	1.43	1.87	5.2
1004019923	106	55	28.8	3.3		0.49	3.66	1.59	1.73	5.2
2414295129	85	57	31.1	3.5	235	0.53	3.83	1.38	2.32	5
1004928816	107	53	42.3	3.2	220	0.61	3	1.11	1.69	4.9
3001199978	97	64	42.3	3.1	275	0.56	3.6	1.55	1.87	4.9
3000885745	116	51	29.3	2.9	297	1.51	3.28	0.92	1.96	4.2
3000608805	130	69	44.3	4.2	243	1.31	2.9	1.02	1.52	4.6
1001485251	107	56	39.6	3.4		0.57	4.68	1.31	2.84	4.7
3000577274	113	66	35.3	4.8	173	0.85	4.67	1.51	2.58	4.2
3001150351	110	65	52.5	4.1	240	0.48	4.93	1.76	2.56	5.2
3001150350	111	69	42.6	2	249					5.2
3000780445	120	65	39.5	4.9	309	0.6	3.87	1.6	1.86	4.9
2005584916	132	78	58.7	3.3	427	1.09	3.54	1.12	2.19	5.5
3001010170	96	56	49.8	4.3	245	1.1	3.95	1.44	1.81	5
3001172751	97	58	56.1	2.8	286	0.46	3.09	1	1.84	4.9
3000984949	123	54	56.8	3.2	390	0.53	3.56	1.4	1.84	4.3
3001181416	93	61	44	3.4	145	0.56	3.89	1.21	2.09	4.9
3000610291	122	73	41.1	4.2	223	0.66	3.54	1.21	2	3.8
3001032987	91	53	30.4	2	196	0.86	4.64	1.64	2.62	3.7
3001024945	101	55	51.5	3.2	302	0.69	4.46	1.64	2.43	5.1
1004230449	82	56	25	4.9	306	1.55	4.27	1.49	2.2	4.4
3001111195	110	66	51.5	6.7	395	0.42	4.21	1.73	2.13	4.5
3001269719	108	71	44.4	3.7	311	1.03	3.67	1.13	2.14	3.8
3001312459	92	48	45.4	3.1	265	0.85	2.96	0.92	1.85	4.6
2414294983	104	89	57	4.8	361	0.6	3.9	1.15	2.39	3.4
3000977153	126	58	61.6	3.1	334
1002759801	129	67	51.9	3.3	414					5
3001070648	116	68	44.8	4.5	209
3000926030	91	54	34.1	4.5	219					4.2
1003503591	100	54	41.8	5.1	269	0.82	4.38	1.2	2.72	5.2
3000986977	84	54	32.1	3.8	237	0.73	3.17	1.14	1.84	4.2
3001190735	116	66	43.1	4.7	245	0.41	3.79	1.72	1.94	5.2
3000891462	115	68	44.2	5.5	242	0.55	3.55	1.27	1.79	4.8
3000601416	119	77	48.9	4.3	263	0.87	4.14	1.65	2.03	4.1
3001189302	127	74	39.2	3.9	240	0.55	3.89	1.54	2.16	4.4
3001185857	108	56	49.6	5.6	152	1.84	3.44	0.9	1.76	5.3
3000818497	118	69	50.4	6	328	1.08	4.21	1.26	2.22	4.6
3001151174	129	75	53.7	4.7	328	0.69	3.23	0.89	2.11	4.9
3001189228	123	54	64.2	6.9	344	0.53	3.25	1.24	1.71	4.8
3001153963	131	62	42.3	4.3	180	0.4	4.29	1.86	1.96	5.4
1004894933	100	54	45.6	5.1	295	0.5	3.74	1.56	1.61	4.5
3000892968	105	58	42.1	2.2	260	0.65	3.25	1.15	1.6	5.1
3000931794	99	55	34.7	3.4	305	0.56	3.8	1.3	2.05	4.9
3001167964	109	52	43.4	7	175	0.61	4.3	1.56	2.55	4.8
3001163522	116	50	48.5	4.2	351	0.9	2.56	1.05	1.1	5.4
2414263759	110	61	39.4	3.2	312	1.36	4.32	1.43	2.33	4.3
3000960596	98	63	42	4.3	238	0.6	4.29	1.55	2.44	4.7
1004154116	105	63	40.6	13.8	214	0.97	4.44	1.51	2.8	4.1
3001233162	119	55	50.4	2.8	3.6	1.03	3.16	1.02	1.62
3001123480	105	57	43.1	3		0.68	3.212	1.16	1.69	4.9
3001207353	105	59	46.2	5.1		0.94	2.41	1.02	0.93	4.8
2414293272	105	66	45.6	3.7		0.71	4.47	1.37	2.74	4.7
3001030975	104	62	49.9	3.7	265	0.94	3.24	1.11	1.88	4.6
3001232791	92	50	36.7	5.2	369	0.46	4.25	1.78	2.35	4.7
3001221117	93	58	40.5	2.5	231					4.3
3001269736	122	70	42.5	3.4	356	2.1	3.74	0.87	2.21	5
3001248165	100	50	31.5	4.9		0.36	3.09	1.25	1.66
3001072475	99	56	32	4.2	222
3001151864	103	64	41.2	3.7		0.89	3.8	1.61	1.71
3000960566	89	56	38.9	5.1		0.3	3.03	5.31	0.3	4.5
3000963112	123	73	42.2	4.3		1	3.57	1.5	1.6	4.3
3000964721	108	59	42	5.1		1.07	3.93	1.49	1.73	4.4
1004978175	125	65	44	3.6	287	2.06	3.02	1.05	1.14	4.2
3001190314	131	70	47.7	3.1	256	0.92	4.17	1.17	2.32	4.8
3000933008	103	66	40.7	3.5		1.49	4.14	1.28	2.37	4.6
3001187826	131	61	59.4	4.8		1.54	4.4	1.31	2.53	4.9
3001183661	116	58	44.6	2.9		1.09	4.07	1.3	2.1	4.8
2414291600	100	64	48.1	3.2		0.54	3.36	1.71	1.45	4.6
3000931083	110	60	53	4.3		0.76	3.85	1.46	1.85	5.5
3001054370	103	62	36.9	4.8		0.62	4.24	1.27	2.75	5.3
3001174407	105	66	49.8	5.2		0.88	3.45	1.21	2.05
3001183512	114	65	40.5	5		0.39	5.12	1.87	2.84	4.8
1003816132	140	67	54.6	5.2	418	0.86	5.01	1.02	3.53	4.2
3001170506	116	67	61.6	4.6		0.94	3.23	1.17	1.75	4
3001152326	102	58	51.2	4.7		0.53	3.49	1.48	1.58	5
3001015860	121	67	54.8	5.9		0.76	3.15	1.05	1.79	5.1
3001172722	117	80	43.5	4.9		0.58	4.28	1.69	2.28	4.5
3001172866	128	72	44.8	2.8		0.46	3.01	1.38	1.39	5.3
3001232261	96	60	42.5	9.6		0.74	3.3	1.2	1.96	4.1
3001232310	109	58	37.7	3.9	294	0.72	3.18	1.58	1.17	5.21
888896785	92	46	31.6	4		0.47	3.69	1.32	2.3	4.8
3001005006	125	63	6.1	3.6		0.47	3.69	1.32	8.3	4.6
3000587353	106	68	41.6	4.2	262	1.68	5.35	1.05	3.59
3001275847	97	55	39.1	3.4	260	0.62	3.62	1.2	2.1	4.9
3001295542	94	56	38.6	5.6		0.66	2.23	1.16	0.92
3001165890	116	70	53.6	4.3	371	1.01	3.28	1.36	1.48	5
3000149857	99	56	32.8	3.9	241	0.96	3.98	0.98	2.51	4.2
1000183715	131	62	42.7	4.1	319	0.61	3.71	1.2	2.15	5.2
3001010121	110	56	43.6	4.5	227	0.49	3.62	1.44	1.98	5
3001005974	123	54	57.1	4.5		1.03	2.55	0.72	1.41	5.3
300194543	141	71	47.7	4.4	381	1.56	4.5	1.2	2.62	4.4
2414291587	96	55	57.1	5	317	0.48	3.12	1.58	1.09	4.6
3000931022	107	66	43.2	4	336	0.58	2.64	0.78	1.58	4
3001055875	140	68	63.8	4.1	478	1.18	3.87	1.27	2.09	4.7
3000892305	139	61	52.4	3.8	377	1.4	3.54	1.1	1.17	4.6
3000921006	113	68	51.5	4.6	252	0.98	5.08	1.29	3.09	3.9
3001187760	116	72	43.8	3.6	244		1.08	5.76	1.4	5.3
3001138586	107	52	37.4	4.2	200	1.03	5.01	1.53	2.62	4.1
3001188558	136	79	59.2	6.6	433	1.56	5.19	0.95	3.66	4.8
3000933804	110	60	44.7	3.7	202	0.49	3.63	1.23	2.2	4.7
3001155305	100	58	30.7	3.6	206					4.8
3001258600	96	52	48.9	4.1	328	0.66	2.29	0.96	1.06	3.7
3001137566	102	61	31.4	3.2	319	1.09	4.91	1.1	3.06	4.8
3001106559	96	65	48.8	4.8	163	0.52	3.29	1.19	1.95	4.2
3000968451	98	41	35.6	4.8	258	0.65	3.41	0.82	2.4	4.4
3001144484	102	63	55	4.6	293	0.88	3.21	1.07	1.73	4.9
3000808165	127	70	46.7	4.9	203	0.52	3.6	1.08	2.08	5
3001073416	106	58	65.7	4.9	285	0.89	4.51	1.55	2.19	4.6
3000851023	91	61	39.3	4.8	278	0.97	3.88	1.58	1.92	3.9
3001188585	106	63	324	5.5	225	0.76	4.13	1.45	2.38	4.3
3001186004	105	54	43.4	4.9	248	0.66	3.75	1.63	1.6	4.3
1005187887	125	63	43.7	5.6	262	0.62	3.49	1.63	1.32	4.6
3001185863	110	63	40.9	3.4	235	0.9	4.57	1.25	2.61	4.8
3001157245	105	51	42.1	3.8	357	0.55	3.58	1.47	1.94	5.2
2414292531	118	59		6.9	231	0.68	3.86	1.65	1.77	4.9
3001154878	101	65	54.8	4.3	268	1.47	3.55	0.87	2.22	5.5
3001160994	94	56	33.3	3	235	0.61	3.8	1.64	1.7	4.8
3000776369	98	48	31.9	5.6	138	0.44	6.29	1.57	4.25	4.9
2414294752	101	57	54.7	3.9	238	0.77	4.02	1.21	2.24	4.4
3001169334	123	65	49.6	4.6	306	0.6	4.03	1.65	1.79	4.2
3001061379	109	54	45.4	4	271	0.92	3.18	1.24	1.64	5.5
3001179421	91	59	29.9	4.7	178	0.71	3.56	1.52	1.8	4.8
3000976538	124	62	52.2	3.5	303	1.36	4.3	1.19	2.72	5.3
1001916603	100	60	33.8	2.5	220	1.27	4.1	1.16	2.48	4.6
2414295046	131	65	45.1	4.6	360	3.13	3.52	0.8	1.84	4.8
3000860623	121	63	50.7	3.6	625	0.93	4.21	1.05	2.66	4.7
3001071375	110	96	44.4	4.4	300	0.69	3.55	1.52	1.49	4
3000616433	93	49	32.4	4.2	262	0.78	4.19	1.3	2.41	3.5
1000909893	125	62	54.4	3.8	353	0.67	3.17	1.32	1.64	5.1
3000970295	124	76	51.2	5.3	271	0.88	4.19	1.18	2.67	4.9
3001243897	126	67	45.6	4.4	281	0.87	3.49	1.23	1.98	5.6
3001023055	106	65	55	4.5	364	0.65	3.91	1.15	2.51	4.3
3001189775	122	65	57.2	4.9	321	1.6	3.58	1.19	1.9	4.3
3001301536	103	50	35.6	3.7	158	0.99	3.1	1.27	1.39	5.2
3001195380	95	59	41.8	5.1	204	0.51	3.53	1.38	1.99	5.1
2414231514	122	56	77.5	4.2	3.9	0.76	4.03	1.49	2.3	5.2
3001411101	111	59	57.3	4.7	406	1.98	4.33	1.14	2.6	5.4
3001183573	91	58	40.9	5.9	227	0.56	4.05	1.38	2.22	4.7
3001275875	97	56	38.3	5.2	206	0.82	4.48	1.3	2.75	5.1
2888890231	116	51	51.1	5.9	297	1.23	3.59	1.51	1.52	4.2
2888891322	119	62	39.4	3.4	281	0.83	4.17	1.62	2.02	4.8
3000587695	114	52	37.9	3.1	311	1.53	3.62	1.28	2	5.1
3000860738	98	61	39.5	4.8	259	1	3.36	1.22	1.78	4.2
3000649724	124	70	36.5	3.7	175	0.81	4.4	1.62	2.02	4.7
2414287445	119	65	38.3	4.1	178	0.35	3.53	1.55	1.57	4.3
3000922956	115	66	39.4	6	279	0.98	2.76	0.91	1.39	4.4
2005579096	97	58	38.3	6	206	0.55	3.96	1.32	2.08	4.4
3001100201	116	59	62.3	4.8	207	1.72	4.55	1.3	2.63	4.9
1004982258	123	74	43.5	4.1	252	0.65	3.8	1.54	1.76	4.5
3000436930			31.6	3.2	249	0.57	3.48	1.33	1.7
1004910021	120	79	41.9	3.6	280	1.15	2.84	1.21	1.25	4.2
3001154495	101	65	44.6	4.5	339	0.76	3.71	1.51	1.62	4.4
1004114128	109	53	37.5	4.5	159	0.43	4.33	1.45	2.41	4.6
3001275441	107	61	40.7	5.8	226	0.81	3.17	1.25	1.66	4.3
2888895072	124	66	44.3	3.9	339	0.8	3.22	1.25	1.66	4.2
3001365489	105	66	34.9	5.5	218	0.56	4.2	1.16	2.81	4.9
2414260048	98	59	46.4	4.2	266	1.49	4.06	1.43	1.84	4.3
3001288993	98	69	43.2	3.8	205	0.57	3.51	1.61	1.42	4.5
3000974405	128	71	54.2	6.1	292	1.06	5.15	1.36	3.41	4.6
3001210704	95	56	42.3	5	317	1.42	4.79	1.36	2.75	4.3
3001284892	103	55	40.5	4.3	270
3001441856	113	53	34.1	3	343	1.79	2.92	0.98	1.28	4.1
3001268251	113	51	35.9	2.9	174	0.38	2.71	1.09	1.39	4.7
3001217515	112	56	36.2	3.7	251	0.49	2.95	1.21	1.56	4.3
3000355136	95	52	32.9	3.4	209	0.66	3.67	1.22	2.3	4.3
3001421785	98	67	35.6	3.4	229	0.62	3.71	1.6	1.8	4.6
3001017488	101	57	43.6	2.3	247	0.73	2.88	1.61	0.66	4.4
3000798055	103	54	52.6	3.8	206	0.78	3.42	1.37	1.76	4.6
3001328934	108	55	47.2	5	342	1.06	4.9	1.84	2.42	4.3
3001442978	99	58	39	5.2	245	0.6	3.88	1.59	2	4.4
3001011217	110	58	43.9	3	152	1.17	4.56	1.32	2.72	4.2
3001306847	95	55	47.4	3.5	225	0.65	3.51	1.42	1.78	4.7
3001309829	85	53	42.3	6.4	273	0.53	3.33	1.12	2.04	4.6
1002922883	96	51	45.1	4.7	284	0.68	7.29	1.24	5.64	4.3
1004809100	93	60	52.3	5.9	419	0.35	3.05	1.17	1.75	4.2
3001462911	105	51	49.6	5	284	0.52	3.9	1.63	2	4.8
3001460290	103	52	52.9	5.9	294	0.76	4.2	1.63	2.22	5.4
3001041334	119	60	83.2	7.5	358	0.67	2.83	0.97	1.62	4.2
3001353509	83	52	42.4	3.5	332	0.74	2.89	0.99	1.8	4.6
2888907690	89	55	40.6	2.7	324	0.83	3.47	1.31	1.96	5
3001093862	130	53	42.8	3.1	255	0.65	3.59	1.45	1.97	5.1
3000295906	110	47	36.2	6.1	272	0.7	5.34	1.64	3.65	3.9
3000950712	119	57	59	5	338	1.43	3.54	1.07	1.84	4.9
3000779908	108	67	45.6	4.8	276	0.68	3.14	1.15	1.59	4.6
3001237892	135	66	44.7	6.5	292	1.28	4.31	1.15	2.7	4.7
3000018451	107	63	39.6	4.2	245	0.85	4.03	1.41	2.15	4.4
3001296556	113	60	34.6	4	258	0.6	3.6	1.18	2.1	4.1
3001346126	88	48	31.7	4.1	150	1.04	4.17	1.38	2.34	3.9
3001234528	99	68	38.2	3.1	213	0.59	3.19	1	1.94	4.1
3001332077	117	62	52.1	4.8	364					5.2
1003355638	123	66	43.7	5	337	0.46	3.2	1.47	1.5	4.7
3001353466	114	86	50.8	7.8	278	0.47	3.83	1.44	2.01	5.2
3001388890	95	50	35.5	3	201	1.05	3.51	1.09	2.09	4.5
3001368574	99	60	50.8	4.9	182	0.99	3.08	0.98	1.85	4.6
3001352560	95	55	42.9	6.1	292	0.76	4.5	1.55	2.39	4.5
3000553768	104	53	42	3.5	299	0.55	4.06	1.44	2.32	4.5
3001460223	104	56	49.3	4.6	302	0.71	2.69	0.83	1.65	4.8
3001354753	111	59	75.6	5.5	317	0.96	3.48	1.32	1.85	5.3
3001386159	108	74	41.3	4.7	274	0.38	4	1.76	1.92	4
1001796451	127	73	43.4	2.4	286	0.56	3.08	1.38	1.4	4.6
3001444993	135	68	44.7	3.4	275					3.9
3001300437	99	56	37.3	3.3	300	0.58	3.91	1.73	1.74	4.3
1002940199	102	61	50.5	6.6	294	1.52	3.83	1.3	2.07	4.3
2888903979	89	58	51.5	4.4	322	1.06	5.32	2.38	2.19	4.3
2888905214	95	69	45.3	3.3	290	1	3.16	1.36	1.45	4.1
3000020236	126	66	78.5	5.7	365	0.56	4.12	0.97	3	4.1
3001073661	122	68	45.9	3.7	268	0.66	4.35	1.42	2.47	4.7
3001237845	106	59	53.5	5.3	333	1	3.06	0.92	1.75	3.5
2888903743	89	50	34.3	4.1	306	0.45	3.14	1.32	1.64	3.8
3001547254	96	65	38.2	3.3	197	1.51	4.1	1.42	2.13	5.9
3001487222	92	54	44.2	4.5	292					4.6
2888907015	95	56	52.3	5.4	297	0.55	3.86	1.51	2.1	4.6
3000141877	99	49	43	5.1	330	0.75	5	1.56	3.04	5.1
3000648480	102	60	42.1	5	254	0.92	4.49	1.17	2.94	4.4
3001388787	100	50	48.8	4.7	231	0.57	5.05	1.41	3.05	135
1001616205	91	56	43.5	4.9	201	0.95	3.7	1.23	2.06	4.5
3001487671	99	69	58.1	2.9	351	0.66	4.13	1.68	2.04	5.5
3001387463	107	73	37.9	4.2	290	0.62	5.85	1.59	4.05	4.6
3001240025	113	58	43.1	4.3	292	0.59	3.58	1.51	1.83	4.8
3001548390	120	54	50.2	4.9	307	1.14	4.55	1.39	2.73	5.5
3001072410	84	58	35	4.4	243	0.79	4.46	1.39	2.71	4.9
3001296555	100	56	37.6	5.7	286	0.55	3.93	1.44	2.24	3.7
3001335208	118	80	44.1	5.4	394	0.36	3	1.31	1.39	4.4
3001354613	94	48	37.7	3.2	261	0.51	3.96	1.39	2.22	4.6
3001460333	127	75	61.3	5.1	390	0.73	2.41	0.69	1.5	4.1
3001464344	104	66	43.4	2.6	253	1.08	3.84	1.01	2.41	5.5
3001518341	118	59	55.1	3.8	215	0.67	4.11	1.43	2.4	5.4
3001535606	124	54	53.2	5.6	290	0.94	3.54	1.39	1.76	5
3001170425	105	65	44.9	4.8	236	1.18	3.26	1.3	1.46	4.8
3001499145	107	65	48.5	6	201	0.82	4.33	1.6	2.53	4.8
3001306939	97	50	33.3	4.2	248	0.72	3.62	1.06	2.37	3.8
3001334137	97	57	35.4	8.8	267	0.69	4.3	1.58	2.27	4.5
3001334048	90	50	44.1	3.4	234	0.99	4.32	1.08	2.88	3.4
3001498173	83	51	29.2	3.5	347	1.09	3.9	1.08	2.4	4.8
3001474048	99	53	41.9	4.2	294	0.96	5.04	1.46	3.2	5.1
2888913286	129	71	55.1	5.6	393	1.38	3.13	1.1	1.72	4.8
3001420027	104	64	29.8	3	262	0.72	3.85	1.15	2.45	4
2888893575	117	66	50.6	3.1	448	0.98	4.27	1.37	2.53	5
1004631517	94	57	35.5	4	269	0.67	3.94	1.41	2.24	4.8
3000983088	123	67	48.6	5.4	379	1.53	4.29	0.95	2.39	4.5
3001153819	80	55	39.9	3.4	239	0.86	4.01	1.54	2.09	4.4
3001350570	114	64	61.3	5.4	341	0.48	3.74	1.34	2.15	5.7
3001489453	110	63	43.4	3.2	327	0.79	3.59	1.12	2.26	5.3
3000297770	104	65				0.69	3.59	1.37	1.88
3001090055	116	53	40.4	2.9	225	0.62	3.26	1.19	1.76	4.4
3001443082	129	78	60.9	5.6	443	1.83	3.84	0.79	2.71	4.7
3001486917	107	67	50.9	9.9	180	0.6	3.39	1.33	1.92	3.8
3000931623	90	59	45.7	4.3	245	0.74	3.49	1.32	2.03	5.4
3001538408	114	51	44.5	3.2	194	0.67	4.25	1.74	2.23	4.9
3001353649	119	69	217	78.9	431	0.69	5.76	1.54	3.72	5
3000819213	105	52	44.6	5.7	229	1.27	4.23	1.99	1.82	4
3001545095	105	59	60.3	3.9	319	1	3.63	1.27	1.98	5.2
3001375754	117	60	46.9	3.6	392	1.57	4.47	1.29	2.84	3.6
3001164670	102	57	45.2	3.1	301	2.57	3	0.86	1.5	4.6
3001375608	89	47	42.1	5.1	296	0.63	3.12	1.38	1.59	5.3
3001325999	115	70	44.5	3.1	252	2.05	4.33	1.47	2.45	4.6
3001150221	93	51	47.4	5.8	196	0.37	4.26	1.89	2.21	4
2888914078	91	54	43.8	4.1	257	0.85	5.01	1.97	2.64	4.1
3001378149	95	60	43.1	4.9	500	1.03	4.83	1.98	2.43	4.2
3001520258	115	67	44.3	5.2	316	0.9	3.15	1.18	1.77	4.7
3001337180	102	50	42.1	3.8	320	0.98	3.16	1.47	1.45	3.9
3001120148	117	57	51.1	5.7	290	0.72	3.73	1.3	2.15	4.4
3001275912	111	55	47.1	2.2	350	0.67	2.87	1.1	1.52	5.1
3001412028	111	60	39.9	4.2	249	0.58	3.27	1.78	0.81	4.8
3001498516	122	66	52.9	3.4	391	0.75	3.8	1.1	2.47	3.5
3001337388	126	88	41.6	4	341					4.8
3001538010	108	57	47.3	3.7	356	1.1	4.44	1.13	3	4.1
3001416356	95	57	34.8	5.8	216	0.48	3.31	1.51	1.72	3.9
3001417770	105	58	37.6	4	352	1.24	3.88	1.28	2.27	4.3
3001070647	102	70	46.3	6.3	243	0.79	4.31	1.67	2.19	4.3
2888905431	94	61	37.1	4.5	196	0.68	4.62	1.44	2.9	5
3001439427	139	58	48.3	6.5	242	0.39	4.27	1.51	2.39	4.9
3001416334	117	65	52.3	5.1	278	0.59	3.52	1.1	2.3	6.3
3001332625	110	67	40.1	2.1	244	1.29	4.39	1.11	2.77	5.4
3001176568	110	56	56.3	3.3		2.39	3.41	0.82	1.68	4.8
3001522233	125	67	41	4.3	300	0.47	3.12	1.26	1.8	5.1
1003149613	106	60	51.6	5.4	288	0.89	4.68	1.27	2.9	4.5
3001310187	121	55	52.7	3.1	258	0.83	3.3	1.13	1.82	5.5
3000510846	125	60	52.7	3.2	252	1.26	4.15	1.6	2.16	4.5
3000714443	95	58	41.1	3.4	317	0.71	2.43	1	1.16	4.6
3001310186	112	51	51.1	5.4	310	0.72	2.87	1.02	1.6	5.2
3001062051	97	52	43.6	6.4	283	0.65	4	1.29	2.44	3.7
3001472108	115	69	43.7	5	305	0.51	3.77	1.25	2.21	5
3001382973	99	55	44.5	4.6	174	0.84	3.91	1.41	2.08	5
1000875385	95	58	42.9	3.7	166					5.1
3001548343	93	51	35.8	4.4	149	0.97	4.23	1.37	2.55	4.2
3001246642	107	56	52	3.8	281	0.9	4.01	1.24	2.39	5.2
3000464453	92	58	45.7	4.2	323	1.39	3.84	1.14	2.28	4.9
1001768550	89	56	31.5	6.1	344	0.48	3.27	1.47	1.51	4.5
2414218274	110	60	33.3	3	387	0.57	2.8	0.95	1.56	4.8
3001532165	125	71	49	6.3	287	1.7	4.48	1.25	2.81	4.2
3001430124	84	46	28.3	3.4	206	1.18	3.79	1.44	2.07	4.4
3001182518	135	88	41.5	3.7	287	1.69	3.29	1.45	0.98	5.7
1002909350	92	50	38.3	6	237	0.67	3.37	1.28	1.94	4.2
3001163479	126	61	37.1	5.8	262	1.38	3.9	1.14	2.49	4.1
3001404133	104	61	47.8	4.5	251	1.08	3.99	1.09	2.56	5.5
3001510779	114	67	83.7	6.1	361	0.68	3.07	1.2	1.74	5.2
3001494524	104	64	37.9	5.3	263	0.68	3.46	1.37	1.97	4.7
2888918481	111	63	44.5	5.7	186	0.66	4.07	1.33	2.26	5
3001460769	108	61	34.9	4.1	157	0.75	2.92	1.18	1.49	4.7
3000450427	109	54	45.2	4.5	327	1.58	3.38	0.93	1.88	4.4
2888907479	104	54	39.2	6.6	308	0.46	3.51	1.5	1.84	4.6
3001404706	115	55	51.1	4.8	330	0.59	3.97	1.27	2.4	4.9
3001334648	119	65	56.9	4.2	283	0.65	2.95	1	1.81	5.5
3000970903	105	58	43.2	3.7	237	0.83	4.29	1.79	1.95	4.1
3000452189	118	85	50.5	4.9	246	0.78	3.57	1.27	2.01	4.2
3001221072	100	52	45.3	6.3	350	0.74	3.64	1.07	2.17	5.4
3000334106	118	96	37.8	5.1	209					4.5
2888904336	118	68	47.3	4.3	262	0.96	2.54	0.83	1.46	5
3001444127	103	54	45.4	3.2	155	0.37	2.79	1.49	1.07	5
1004297889	117	62	48	3.9	268	0.84	3.53	1.18	2.17	4.5
3001394037	111	60	46.4	3.7	238	0.69	3.47	1.39	1.63	5.1
3001239072	112	65	45	2.6	248	1.03	4.07	1.37	2.28	4.3
3001487744	108	62	72.1	3	341	1.09	4.45	1.19	2.73	4.9
1003549913	96	53	38.4	4.1	262	0.68	4.01	1.63	1.92	4.9
3001498236	109	61	46.7	6.1	155	0.74	4.56	1.68	2.68	4.9
3001400227	117	68	70	4.4	339	0.73	3.41	1.28		5.1
3000852764	106	62	50.1	4.9	342	0.94	3.75	1.05	2.48	4.6
3001460529	104	66	54	4.2	247	0.91	3.21	1.62	1.26	4.8
3001499970	118	72	45.2	4.3	253	0.57	3.03	1.21	1.63	4.5
3001535652	110	56	49.1	6.8	396	0.6	3.78	1.39	2.09	4.5
3001535048	103	45	39.9	4		0.62	3.39	1.33	1.91	5
1003039473	110	61	49.1	4.6	227	1.06	4.24	1.33	2.53	4.4
3000843080	109	64	48.9	4.5	223	0.69	3.41	0.95	2.25	3.3
3001538015	103	53	57.7	5.3	495	1.44	3.87	0.95	2.48	4.7
3001258219	102	58	38.8	7.8	305	1.09	3.37	1.32	1.78	4.8
1001851481	119	71	37.9	4	490	1.18	3.17	1.13	1.57	5.1
3001327170	100	62	41	2.5	242	1.18	2.69	1	1.4	5.4
3000212144	91	52	26.5	4.8	206	0.57	4.08	1.27	2.7	4.9
3001313670	88	59	35.9	5.6	344	0.92	2.22	0.82	1.37	3.3
3001191660	123	72	35.3	3	251	0.45	3.74	1.34	2.21	4.4
1004853601	101	58	40	3.2	192	0.44	3.62	1.35	2.06	4.9
3001302887	89	56	41	5.5	228	0.83	2.62	1.04	1.22	4.8
3001351241	103	70	53.4	4.4	321	0.53	3.94	1.38	2.39	5.8
3000452765	101	50	28	4.5	207	0.82	4	1.54	2	4.1
3001537619	109	61	52.3	4.5	326					4.9
3001361602	94	62	31.7	5	193	0.65	4.33	1.45	2.5	5
2414272749	100	64	45.5	5.5	234	0.53	3.51	1.36	1.7	3.9
2414303139	101	55	41.7	2.7	272	0.51	2.62	1.19	1.24	4.3
1005227589	99	56	42	2.7	316	0.54	2.48	1.06	1.18	4.5
3001428039	104	57	43.1	5.3	357	1.44	5.13	1.11	3.46	4.2
3001485841	92	55	48.9	5.7	265	0.89	3.47	1.11	2.03	5
2888912062	105	60	43.4	4.4	203	0.47	3.9	1.4	2.29	4.4
3001538444	99	55	38.5	5.3	259	0.5	4.22	1.46	2.58	4.7
3001534296	86	51	49.7	4.8	257	0.58	4.85	1.6	2.67	5.1
3001439594	91	54	58.7	5.1	282	0.61	3.65	1.25	2.03	4.7
3001366663	107	59	40.1	2.3		0.57	4.22	1.56	2.26	5.2
2888904511	107	56	38.1	3.8	369	0.52	3.17	1.24	1.67	5.5
3000823942	109	63	45.6	3.8	331	0.77	4.41	1.29	2.76	4.2
3001278441	111	63	49.5	4	260	1.37	3.57	1.46	1.5	5
1002521938	99	51	51.9	5.1	371	0.79	4.53	1.21	2.98	5.2
3001419513	110	56	53.5	4.3	320	0.55	2.99	1.29	1.58	4.9
3001547246	89	52	50	4.9	271	0.7	4.97	1.58	3.02	4.7
3001424224	103	51	32.8	4.1	174	0.65	3.9	1.27	2.43	4.5
3000891837	134	74	55.9	4.2	258	0.82	3.49	1.18	1.98	3.8
3000983612	96	61	33.9	4.6	257	1.16	4.35	1.29	2.71	3.9
3001376996	116	59	34.8	4	356	1.01	3.42	1.4	1.91	4.6
3001471105	107	51	51.6	5.8	294	0.78	3.32	1.34	1.76	5.4
3001428439	106	64	43.5	4.6	287	0.72	3.74	1.44	2.01	5.4
3001351024	98	68	38.7	5.4	274	0.74	3.13	1.04	1.86	4.6
24114244550	124	56	70.2	4.4	461	0.57	4.19	1.21	2.74	4.9
3001464867	121	85	58.6	4.1	335	0.69	3.73	1.54	1.83	5.8
3001472156	124	79	40.2	3.3	243	0.56		1.17	1.49	6.45
3001535604	117	58	69.4	5.8	358	2.39	4.5	0.91	2.95	3.5
3001328906	99	53	53	4.8	330	0.67	3.74	1.47	2	5.3
3001537082	106	63	53.2	5	141	0.6	3.58	1.29	2.14	5.3
2414299650	93	62	52.8	3.9	404	0.49	4.24	1.76	2.08	4.7
3001346835	109	57	51.1	4.6	347	0.61	3.5	1.24	2.13	4.2
3001531172	123	72	50.8	4.9	334	1.03	5.83	1.84	3.23	5.5
2414286405	102	60	44.6	4.9	249	0.49	2.62	1.51	1.03	4.3
3000005170	90	68	42.2	6.3	204	0.46	3.51	1.15	2.11	3.8
3001442970	91	55	32.9	2.1	204	0.59	3.01	0.91	1.88	5
3001018717	108	57	35.9	4.4	247	0.53	3.48	1.3	1.93	4.7
3001305608	129	65	51.1	4.9	250	0.94	4.37	1.27	2.66	3.9
3001316972	123	52	47.8	4.5	233	0.66	3.49	1.41	1.78	4.4
3000871968	107	59	44.8	6.1	193	0.75	3.28	1.34	1.67	4.4
3001031472	136	78	48.1	4.7	508	1.35	3.28	1.03	1.63	4.4
3001096603	133	61	47.5	3.5	209	0.76	4.56	1.3	2.88	3.4
3001138936	95	76	37.3	4.5	260	0.57	3.27	0.97	2.06	4.3
3000755372	124	56	33.6	3.2	481	1.02	4.07	1.34	2.36	4.6
3001181502	105	74	44.3	4.5	242	0.46	3.02	1.24	1.53	3.8
3001547549	118	59	43.7	3.9	307	1.93	4.18	1.01	2.54	5.3
1001143309	98	63	60.5	5.3	295	0.63	3.64	1.42	1.89	5.1
3001462714	133	77	44.8	4.6	264	0.81	2.75	1.09	1.44	4.3
3001363914	112	63	56.1	4.4	200	1.75	4.02	1.11	2.52	5.4
1005073766	105	76	35.1	2.2	281	0.66	3.23	1.37	1.55	4.6
1002691877	92	54	34.9	6.1	250	0.54	4.26	1.3	2.69	4.2
3001534517	114		47.3	4.3	294	0.99	4.46	1.44	2.6	4.9
3001342366	134	69	53	4.4	493	0.66	3.37	1.23	2.04	4.9
2888915322	101	57	40.1	4.6	364	0.73	3.48	1.51	1.74	4.2
3001316903	95	40	35.5	8.1	254					4.7
3001428642	91	54	42.6	4.3	284	0.69	5.04	1.23	3.25	4.5
3000420472	114	62	41.4	3.5	333	1.39	4.55	1.38	2.68	4
3000981807	133	71	48.1	2.6	336	0.55	3.32	1.16	2.11	4.8
3000307056	105	59	34.4	4.5	226	0.58	4.69	1.71	2.86	4.9
1004825180	118	74	36.7	3.6	253	0.7	3.75	1.3	2.15	4.1
3001186055	104	63	33.2	5.6	391	0.57	4.05	1.25	2.73	4.2
3000366663	114	63	41	3.5	231	0.65	4.26	1.48	2.55	4.6
2888917629	125	65	41.1	4.7	244	0.59	2.82	1.13	1.4	5
3001475900	106	64	53.6	4	413	0.55	4.22	1.51	2.38	4.9
3001476042	85	48	31	3.5	277	0.54	3.63	1.37	2.08	4
2888908531	101	57	48.4	4.7	239	0.73	4.06	1.25	2.6	5.2
2888914327	131	65	38.8	6.1	267	0.53	3.26	1.07	2.14	4.2
3001645124	123	68	53	3.2	276	0.52	3.34	1.45	1.07	4.4
3001450332	121	65	60.4	3.4	396	0.57	3.43	1.25	1.99	5.2
3001455959	100	77	31.3	4.2	276	0.95	3.51	1.21	1.99	4.8
3000928810	101	62	59.1	5.7	245	0.61	4.67	1.41	2.88	4.6
300175206	117	76	49.7	1.6	334	0.52	4.06	1.41	2.54	5.1
3001501664	134	75	59.3	3.6	389	1.29	4.89	1.06	3.39	5.4
1003693894	127	85	40.2	3.4	290	0.6	4.53	1.14	3.24	4.6
1005173011	100	63	30.4	3.3	279	0.82	4.26	1.63	2.09	3.9
3001524189	120	63	52.7	5.3	297	0.3	3.49	2	1.48
3001169203	102	61	44.9	3.6	334	0.66	4.32	1.53	2.54	4.8
1004421163	98	50	44.7	3.9	138	0.78	5.15	1.64	3.15	4.7
3001336660	106	60	46.4	4.4	281	0.65	3.32	1.18	1.92	4.7
3001697073	121	58	69.1	5.9	383					5
3001120147	111	75	36.2	4.2	259	1.16	8.29	1	6.63	4.3
3001204190	109	85	45.8	4.8	224	0.49	3.79	1.54	2.08	4.2
1002385391	135	67	44.1	4.3	279	1.01	4.32	1.23	2.92	4.6
3000603896	98	50	39.7	3.3	154	0.7	4.02	1.41	2.25	4.7
3001445081	119	67	50.5	3.4	285	0.59	3.84	1.72	1.86	5.8
3001493872	102	68	52.3	6.6	361	0.81	3.63	0.96	2.42
3001319381	113	68	47.3	3.7	296	1.12	4.04	1.55	2.22	4.4
300008445	97	55	39.8	3.8	270	0.53	3.07	1.14	1.8	4.1
3001180889	125	85	41.4	2.8	455	1.21	4.05	1	2.91	4.5
2888917520	127	76	43.7	3.9	225
28889144025	101	53	50.3	5.6	205	0.45	4.29	1.69	2
3001614112	106	70	60	3.8	342	0.61	2.4	1.11	1.2
3000779609	114	67	44	3.7	322	0.75	3.55	1.55	1.63
3001301359	97	62	37.4	5.1	287	0.81	4.36	1.5	2.51
3001696940	124	58	53.7	2.8	323	0.73	3.34	1.45	1.52	5.4
3001562495	93	50	38.2	4.6	316	0.5	3.84	1.31	2.5	4.7
3001376994	103	56	36.5	3.3	262	0.9	3.57	1.14	2.1	4.7
2888925144	94	60	56.1	3.3	255	1.24	3.44	1.23	1.92	5.1
3001590564	94	60	37.5	3.4	125	0.53	4.24	1.12	3.09	5.1
3001611324	101	70	38.3	3.9	252	0.64	3.36	1.44	1.59	4.7
3001604293	115	61	40.6	5.1	199	0.94	3.67	1.48	2.03	4.5
3001603732	110	54
3001522021	109	62	41.2	3.2	197	1.05	3.33	1.27	1.66	4.8
2888926210	126	79	54.6	4.2	405	1.87	4.04	1.13	2.4	5
3001020966	97	58	34.7	4.8	391	0.44	4.51	1.82	2.59	4.3
3001601089	102	42	41.9	3.8	238	0.76	3.3	0.94	2.15	5.2
3001603064	125	65	38.7	5.4	256	0.98	3.38	1.19	2.09	6
3000038276	86	53	33.5	7.1	304	0.59	4.8	1.33	3.29	3.8
3001590547	136	67	59.7	3.9	378	2.56	4.86	1.1	3.26	4.4
3000934791	109	59	28.2	7.1	320	0.64	4.99	1.56	3.17	2.9
1000860473	106	66	38.3	5.5	308	0.75	5.13	1.36	3.6	4.7
2888926676	116	82	39.7	3.6	338	0.91	3.83	1.43	2.25	4.7
3001740307	114	57	40.7	3.9	280	0.68	3.53	1.06	2.21	5.1
3001696561	132	67	60	5.1	376	1.11	4.29	1.25	2.52	4.6
2888928102	114	75	40.1	5.1	290	0.44	3.63	1.59	1.74	4.2
3000213684	127	64	48.4	3.3	397					5.6
3001589081	84	60	52.5	3.5	370	0.32	2.43	1.2	1.2	5
3001611299	109	74	61	5	305	0.55	5.58	1.37	4.09	4.6
3001692015	108	61	43.7	3.2	265	0.64	4.38	1.96	2.26	5.3
3001258132	98	61	54.5	4	378	1.84	3.27	1.09	1.69	4.8
3001648748	124	67	66.5	6.7	549					4.8
3001664948	107	57	44.3	4.6	537	1.43	4.97	1.4	3.04	5.3
3001724095	121	67	69.4	5.1	431	1.01	3.71	0.95	2.58	5.5
3001571109	91	56	30.2	4.1	281	0.56	3.75	1.51	2.18	4.7
1003140100	94	57	32.8	3.6	170	0.53	3.49	1.25	1.97	4.5
3001184614	119	75	38	3.5	335	0.73	2.56	0.99	1.35	5.1
3001561068	120	70	30.6	2.3	268	0.41	3.11	1.51	1.46	4.6
3000839969	95	52	48.7	3	274	1.18	4.44	1.3	2.6	4.8
3001251255	123	90	41.7	4.2	402	0.92	3.67	1.08	2.47	4.3
3001518322	107	58	36	5.8	222	0.46	3.92	1.67	2.15	4.4
3001649593	107	69	46.3	5.7	264	0.75	4.29	1.58	2.41	5.2
3001317106	97	68	31.9	5.7	301	0.51	2.92	1.16	1.63	4.3
3001664110	102	67	53.1	4.1	155	0.52	4.19	1.37	2.63	5.2
3000173726	110	57	46	4.3	267	0.66	2.99	1.45	1.19	4.4
1004090153	97	61	46.3	4.3	232	0.64	3.8	1.71	1.73	4.6
2888935978	142	85	49.3	4.8	207	1.81	5.42	1.16	3.82	4.2
2888912115	122	75	45.3	5.8	174	0.65	4.55	1.42	2.97	4.6
3001658048	101	64	36.2	3.9	418	0.91	2.94	1.33	1.27	4.8
3001692016	100	59	45.3	4.1	226	0.45	5.72	1.75	3.44	4.7
3001681261	121	54	34.4	3	267	2.34	3.86	1.02	2.03
3001562148	131	78	35.7	5.6	227	1.4	5.53	1.3	3.45	5.5
3001648623	124	60	35	1.9	305	0.55	2.95	1.36	1.38	5.4
3001687355	123	65	34.4	5.2	205	0.46	4.74	1.87	2.26	5.6
3000970383	111	69	44	5.5	217	0.82	3.73	0.91	2.6	5.1
3002141049	111	69
1003694373	107	74	25.8	4.6	292	0.42	4.26	1.88	2.11	4.3
3001786094	101	47				0.57	4.58	1.75	2.44
3000938099	113	61	48.5	4.3	309	2.05	4.73	1.08	2.76	4.6
3001524277	113	67	48	5.3	279	1.31	4.31	1.53	1.93	5.5
3001624085	125	75	39	4.2	258	0.33	2.46	1.08	1.33	4.9
3001772788	94	52	27.3	3	168	0.53	3.76	1.04	2.62	5
3001444017	104	66	34.8	3.8	267	0.41	2.93	1.21	1.66	4.2
3001094824	121	56	37.2	4.6	269	0.47	4.2	1.58	2.57	3.9
1005213636	109	59	38.6	3.5	144	0.64	4.65	1.56	2.79	4.8
2888923209	106	67	34.2	4	260	0.66	3.28	1.14	2.08	4.3
3001414235	104	59	24.8	3.5	180	0.53	5.01	1.38	3.18	4.4
3001082885	106	59	36.6	4	149	0.76	3.5	1.49	1.74	4.6
3001827843	122	72	39.6	4.2	215	0.91	4.62	1.77	2.19	5.3
3001670894	118	64	35.8	2.1	249	0.46	3.48	1.19	2.15	5.3
3001671748	108	71	43.5	2.8	305	1.65	4.33	1.02	2.74	4.4
3001396980	106	62	61.4	5.6	350	0.72	3.09	1.28	1.56	5.2
3001746700	120	54	36.6	4.1	315					5.1
1004025700	126	69	39.5	3.9	324	1	3.56	1.25	1.98	5.4
3001396238		55	36.3	7.5	241	1.26	2.73	1	1.28	4.3
3001708631	104	66	43.2	3	250	0.9	3.04	1.25	1.23	5
3001755703	116	71				1.2	6.68	1.49	4.55	5.1
3001350462	100	64	33.7	5.4	210	0.5	2.82	1.03	1.42	4.2
3001615162	122	52	35.6	5	225	0.47	3.37	1.17	2.15	5.2
3001642675	123	57	45.2	5	251	0.91	3.32	1.15	1.94	4.7
1003215585	120	55	47.7	5.2	259	1.2	4.7	1.51	2.95	4.7
3001491495	93	62	47	5.6	271	0.66	3.61	1.41	2.08	5
3001696118	95	56	34.6	5.3	226	0.66	3.9	1.17	2.38	4.8
3001344279	90	56	35.4	4.7	334	0.58	3.94	1.42	2.39	4.2
3001620620	123	62	36.5	3.1	160	1.05	4.5	1.27	2.61	4.3
1003530623	109	53	50.3	4.5	292					5.5
3001838492	120	64	44.7	3.8	168	0.95	3.46	1.54	1.53	4.7
3001054099	99	62	26.7	4.1	219	0.5	3.6	1.41	1.89	4.7
3000672947	115	61	52	4.4	250	0.91	3.42	1.59	1.57	4.9
3001491806	99	50	32.7	4.5	207	0.54	3.34	1.36	1.84	4.3
2888956405	111	66	42	4.7	216	0.47	4.19	1.58	2.16	5.3
3001396641	105	74	42.2	4.6	286	1.04	3.55	1.11	2.09	5
3001753156	106	50	47	4.2	210	0.93	4	1.48	1.95	5.5
2888960180	102	61	32.9	4.9	317	0.56	4.86	2.06	2.38	4.4
3001767292	107	70	36	4.7		0.82	5.14	1.41	3.43	5.53
1004384657	85	56	33.5	3.5	369	1.02	4.05	1.29	2.25	4.7
3001763842	127	81	39.8	4.5	268	0.77	3.79	1.47	2.02	5.3
3001688007	120	64	27.3	3.9	232	0.67	3.67	1.3	2.12	5.2
3001693882	95	58	25.7	3.6	213	1.16	3.85	1.12	2.4	4.9
1005059628	102	66	45.8	5	210	0.95	4.47	1.34	2.52	5.4
3001520318	111	65	52.6	6.4	167	0.32	2.87	1.3	1.54	4.3
3001719931	108	60
[truncated: 3,411 more rows]

## Sheet: Sheet3
编号	收缩压	舒张压	肌酐	尿素	尿酸	甘油三酯	胆固醇	高密度脂蛋白	低密度脂蛋白	空腹血糖
label	SBP	DBP	Cr	BUN	UA	TG	TC	HDL	LDL	FBG
